# Supplementary material for: Molecular epidemiology and phylogenetic analysis of influenza viruses A (H3N2) and B/Victoria during the COVID-19 pandemic in Guangdong, China
Source: Infect Dis Poverty. 2024 Aug 1;13:56. doi: 10.1186/s40249-024-01218-z (PMC11295596; doi:10.1186/s40249-024-01218-z)
Supplement: Supplementary file 2 — Supplementary Material 2. [file 40249_2024_1218_MOESM2_ESM.xlsx]

## Sheet: Victoria
Isolate_Id	Isolate_Name	Collection_Date	Area
EPI_ISL_16043124	B/Dakar/2172/2022	2022-10-26	Afica
EPI_ISL_16014526	B/South Africa/R12994/22	2022-10-19	Afica
EPI_ISL_16014525	B/South Africa/R11715/22	2022-09-20	Afica
EPI_ISL_16014524	B/South Africa/R11314/22	2022-09-14	Afica
EPI_ISL_16014523	B/South Africa/R11404/22	2022-09-12	Afica
EPI_ISL_16014522	B/South Africa/R011410/22	2022-09-12	Afica
EPI_ISL_16014521	B/South Africa/R11457/22	2022-09-13	Afica
EPI_ISL_16014520	B/South Africa/R11714/22	2022-09-22	Afica
EPI_ISL_16014519	B/South Africa/R13146/22	2022-10-21	Afica
EPI_ISL_16014518	B/South Africa/R13163/22	2022-10-21	Afica
EPI_ISL_16014517	B/South Africa/R11459/22	2022-09-09	Afica
EPI_ISL_16014516	B/South Africa/R11575/22	2022-09-15	Afica
EPI_ISL_16014515	B/South Africa/R11646/22	2022-09-20	Afica
EPI_ISL_16014514	B/South Africa/R11676/22	2022-09-21	Afica
EPI_ISL_16014513	B/South Africa/R11699/22	2022-09-21	Afica
EPI_ISL_16014512	B/South Africa/R08092/22	2022-06-28	Afica
EPI_ISL_16014511	B/South Africa/R10160/22	2022-08-26	Afica
EPI_ISL_16014510	B/South Africa/R10373/22	2022-08-30	Afica
EPI_ISL_16014509	B/South Africa/R10432/22	2022-08-30	Afica
EPI_ISL_16014508	B/South Africa/R10901/22	2022-09-08	Afica
EPI_ISL_16014507	B/South Africa/R11692/22	2022-09-21	Afica
EPI_ISL_15927720	B/Niger/1061/2022	2022-06-29	Afica
EPI_ISL_15927719	B/Niger/1223/2022	2022-07-22	Afica
EPI_ISL_15927718	B/Niger/1103/2022	2022-07-05	Afica
EPI_ISL_15927717	B/Niger/0895/2022	2022-06-02	Afica
EPI_ISL_15927715	B/South Africa/R07930/2022	2022-06-23	Afica
EPI_ISL_15927714	B/South Africa/R08304/2022	2022-07-07	Afica
EPI_ISL_15927707	B/South Africa/R08117/2022	2022-06-29	Afica
EPI_ISL_15927704	B/South Africa/R07847/2022	2022-06-22	Afica
EPI_ISL_15927700	B/South Africa/R6539/2022	2022-05-17	Afica
EPI_ISL_15927697	B/South Africa/R08331/2022	2022-06-30	Afica
EPI_ISL_15927694	B/South Africa/R08694/2022	2022-07-18	Afica
EPI_ISL_15726578	B/SouthAfrica/PET25237/2022	2022-07-26	Afica
EPI_ISL_15726577	B/SouthAfrica/PET25840/2022	2022-09-12	Afica
EPI_ISL_15726538	B/SouthAfrica/PET25294/2022	2022-08-16	Afica
EPI_ISL_15726030	B/SouthAfrica/PET25547/2022	2022-08-18	Afica
EPI_ISL_15725984	B/SouthAfrica/PET25667/2022	2022-09-15	Afica
EPI_ISL_15725953	B/SouthAfrica/PET25601/2022	2022-08-16	Afica
EPI_ISL_15725789	B/SouthAfrica/PET26161/2022	2022-10-14	Afica
EPI_ISL_15725197	B/SouthAfrica/PET25914/2022	2022-09-28	Afica
EPI_ISL_15724980	B/SouthAfrica/PET25837/2022	2022-09-12	Afica
EPI_ISL_15724976	B/SouthAfrica/PET25456/2022	2022-08-08	Afica
EPI_ISL_15724974	B/SouthAfrica/PET25947/2022	2022-09-21	Afica
EPI_ISL_15724972	B/SouthAfrica/PET25017/2022	2022-06-30	Afica
EPI_ISL_15724969	B/SouthAfrica/PET25668/2022	2022-09-15	Afica
EPI_ISL_15724860	B/SouthAfrica/PET25810/2022	2022-09-09	Afica
EPI_ISL_15724830	B/SouthAfrica/PET25082/2022	2022-07-11	Afica
EPI_ISL_15724819	B/SouthAfrica/PET24726/2022	2022-08-06	Afica
EPI_ISL_15724812	B/SouthAfrica/PET25857/2022	2022-09-09	Afica
EPI_ISL_15724806	B/SouthAfrica/PET25396/2022	2022-08-04	Afica
EPI_ISL_15724804	B/SouthAfrica/PET25856/2022	2022-09-09	Afica
EPI_ISL_15393554	B/Ghana/4825/2022	2022-07-27	Afica
EPI_ISL_15393547	B/Zambia/7313/2022	2022-07-26	Afica
EPI_ISL_15393542	B/Zambia/1131/2022	2022-03-07	Afica
EPI_ISL_15364164	B/Ghana/4590/2022	2022-07-14	Afica
EPI_ISL_15286766	B/Zambia/1156/2022	2022-03-11	Afica
EPI_ISL_15286764	B/Zambia/2254/2022	2022-08-15	Afica
EPI_ISL_15286761	B/Zambia/4494/2022	2022-08-16	Afica
EPI_ISL_15286760	B/Zambia/4499/2022	2022-08-16	Afica
EPI_ISL_15286755	B/Zambia/1186/2022	2022-03-18	Afica
EPI_ISL_14951388	B/South Africa/R08694/2022	2022-07-18	Afica
EPI_ISL_14951387	B/South Africa/R08304/2022	2022-07-07	Afica
EPI_ISL_14951386	B/South Africa/R08331/2022	2022-06-30	Afica
EPI_ISL_14951385	B/South Africa/R08117/2022	2022-06-29	Afica
EPI_ISL_14951384	B/South Africa/R07847/2022	2022-06-22	Afica
EPI_ISL_14951383	B/South Africa/R6539/2022	2022-05-17	Afica
EPI_ISL_14951382	B/South Africa/R07930/2022	2022-06-23	Afica
EPI_ISL_14871413	B/South Africa/R08908/2022	2022-07-21	Afica
EPI_ISL_14871412	B/South Africa/R09209/2022	2022-07-22	Afica
EPI_ISL_14871411	B/South Africa/R08747/2022	2022-07-19	Afica
EPI_ISL_14862187	B/Cote D'Ivoire/1419/2022	2022-05-27	Afica
EPI_ISL_14862186	B/Cote D'Ivoire/1782/2022	2022-06-21	Afica
EPI_ISL_14862185	B/Cote D'Ivoire/1747/2022	2022-06-20	Afica
EPI_ISL_14862184	B/Cote D'Ivoire/1407/2022	2022-05-27	Afica
EPI_ISL_14862183	B/Cote D'Ivoire/1574/2022	2022-07-09	Afica
EPI_ISL_14862182	B/Cote D'Ivoire/1423/2022	2022-05-27	Afica
EPI_ISL_14862181	B/Cote D'Ivoire/1726/2022	2022-06-18	Afica
EPI_ISL_14862180	B/Cote D'Ivoire/1965/2022	2022-07-05	Afica
EPI_ISL_14862179	B/Cote D'Ivoire/1424/2022	2022-05-27	Afica
EPI_ISL_14862178	B/Cote D'Ivoire/1430/2022	2022-05-30	Afica
EPI_ISL_14862177	B/Cote D'Ivoire/1421/2022	2022-05-27	Afica
EPI_ISL_14862176	B/Cote D'Ivoire/1765/2022	2022-06-20	Afica
EPI_ISL_14862175	B/Cote D'Ivoire/1417/2022	2022-05-27	Afica
EPI_ISL_14862174	B/Cote D'Ivoire/1746/2022	2022-06-20	Afica
EPI_ISL_14862141	B/Cote D'Ivoire/1573/2022	2022-06-08	Afica
EPI_ISL_14862140	B/Cote D'Ivoire/1585/2022	2022-06-09	Afica
EPI_ISL_14862139	B/Cote D'Ivoire/1403/2022	2022-05-25	Afica
EPI_ISL_14862138	B/Cote D'Ivoire/1834/2022	2022-06-27	Afica
EPI_ISL_14862137	B/Cote D'Ivoire/1294/2022	2022-05-19	Afica
EPI_ISL_14862040	B/Cote D'Ivoire/1348/2022	2022-05-23	Afica
EPI_ISL_14862039	B/Cote D'Ivoire/1289/2022	2022-05-17	Afica
EPI_ISL_14759185	B/Nosy Be/04869/2022	2022-06-22	Afica
EPI_ISL_14727230	B/Madagascar/5182/2022	2022-07-05	Afica
EPI_ISL_14727229	B/Madagascar/5178/2022	2022-07-04	Afica
EPI_ISL_14727228	B/Madagascar/5177/2022	2022-07-04	Afica
EPI_ISL_14727227	B/Madagascar/5180/2022	2022-07-04	Afica
EPI_ISL_14727226	B/Madagascar/3977/2022	2022-05-12	Afica
EPI_ISL_14653413	B/Nosy Be/05052/2022	2022-06-27	Afica
EPI_ISL_14653412	B/Mahajanga/04112/2022	2022-05-23	Afica
EPI_ISL_14653410	B/Mahajanga/04083/2022	2022-05-20	Afica
EPI_ISL_14653407	B/Mahajanga/04032/2022	2022-05-13	Afica
EPI_ISL_14653405	B/Antananarivo/04031/2022	2022-05-18	Afica
EPI_ISL_14467490	B/South Africa/R00493/2022	2022-01-07	Afica
EPI_ISL_14212851	B/Egypt/2107061/2022	2022-03-30	Afica
EPI_ISL_14212850	B/Egypt/2107051/2022	2022-03-30	Afica
EPI_ISL_13957814	B/Togo/726/2022	2022-03-17	Afica
EPI_ISL_13957813	B/Togo/777/2022	2022-03-23	Afica
EPI_ISL_13957812	B/Togo/1186/2022	2022-05-18	Afica
EPI_ISL_13957811	B/South Africa/R05391/2022	2022-05-10	Afica
EPI_ISL_13472248	B/Cote d'Ivoir/948/2020	2020-12-31	Afica
EPI_ISL_13399707	B/South Africa/R14750 /2021	2021-10-07	Afica
EPI_ISL_13399706	B/South Africa/R14471 /2021	2021-09-29	Afica
EPI_ISL_13399705	B/South Africa/R08381 /2021	2021-06-05	Afica
EPI_ISL_13399704	B/South Africa/R06305 /2021	2021-05-13	Afica
EPI_ISL_12709847	B/Madagascar/2623/2021	2021-11-22	Afica
EPI_ISL_12709843	B/Madagascar/5467/2021	2021-10-06	Afica
EPI_ISL_12709842	B/Madagascar/1828/2021	2021-10-04	Afica
EPI_ISL_12709840	B/Madagascar/2477/2021	2021-11-17	Afica
EPI_ISL_12709839	B/Madagascar/1640/2021	2021-09-17	Afica
EPI_ISL_12709838	B/Madagascar/3139/2021	2021-12-09	Afica
EPI_ISL_12709837	B/Madagascar/1451/2021	2021-08-03	Afica
EPI_ISL_12709836	B/Madagascar/1898/2021	2021-10-12	Afica
EPI_ISL_12709835	B/Madagascar/1087/2021	2021-08-10	Afica
EPI_ISL_12709831	B/Madagascar/581/2022	2022-01-03	Afica
EPI_ISL_12709830	B/Madagascar/2408/2021	2021-11-15	Afica
EPI_ISL_12241667	B/Toliary/13351/2021	2021-12-07	Afica
EPI_ISL_12241666	B/Toliary/12683/2021	2021-11-22	Afica
EPI_ISL_12241665	B/Toliary/12566/2021	2021-11-16	Afica
EPI_ISL_12241664	B/Toliary/12167/2021	2021-11-02	Afica
EPI_ISL_12241663	B/Toliary/12085/2021	2021-10-19	Afica
EPI_ISL_12241662	B/Toliary/11859/2021	2021-10-07	Afica
EPI_ISL_12241661	B/Toliary/11704/2021	2021-09-21	Afica
EPI_ISL_12241660	B/Toliary/11552/2021	2021-09-09	Afica
EPI_ISL_12241659	B/Toamasina/13670/2021	2021-12-15	Afica
EPI_ISL_12241658	B/Toamasina/12786/2021	2021-11-28	Afica
EPI_ISL_12241657	B/Toamasina/12618/2021	2021-11-23	Afica
EPI_ISL_12241656	B/Toamasina/12585/2021	2021-11-20	Afica
EPI_ISL_12241655	B/Toamasina/12472/2021	2021-11-17	Afica
EPI_ISL_12241654	B/Toamasina/11911/2021	2021-10-13	Afica
EPI_ISL_12241652	B/Mahajanga/12999/2021	2021-12-06	Afica
EPI_ISL_12241651	B/Mahajanga/12522/2021	2021-11-19	Afica
EPI_ISL_12241649	B/Fianarantsoa/12422/2021	2021-11-12	Afica
EPI_ISL_12241647	B/Antsohihy/12903/2021	2021-11-26	Afica
EPI_ISL_12241646	B/Antsirabe/12267/2021	2021-11-09	Afica
EPI_ISL_12241645	B/Antsirabe/12055/2021	2021-10-28	Afica
EPI_ISL_12241644	B/Antsirabe/11818/2021	2021-10-06	Afica
EPI_ISL_12241643	B/Antananarivo/12258/2021	2021-11-10	Afica
EPI_ISL_12241642	B/Antananarivo/11622/2021	2021-09-20	Afica
EPI_ISL_11956901	B/Mozambique/8902/2021	2021-12-10	Afica
EPI_ISL_11956900	B/Zambia/0076/2021	2021-02-25	Afica
EPI_ISL_11497374	B/Nigeria/6457/2021	2021-10-12	Afica
EPI_ISL_11497364	B/Mozambique/3084/2022	2022-01-04	Afica
EPI_ISL_11497363	B/Zambia/0503/2021	2021-06-21	Afica
EPI_ISL_11497362	B/Zambia/0143/2021	2021-11-18	Afica
EPI_ISL_11497361	B/Zambia/0096/2021	2021-09-13	Afica
EPI_ISL_11497360	B/Zambia/0082/2021	2021-04-29	Afica
EPI_ISL_11497359	B/Zambia/0157/2021	2021-06-06	Afica
EPI_ISL_11497358	B/Zambia/0106/2021	2021-06-16	Afica
EPI_ISL_11497357	B/Zambia/0187/2021	2021-04-15	Afica
EPI_ISL_10826484	B/Kenya/114/2022	2021-12-21	Afica
EPI_ISL_10826483	B/Kenya/116/2022	2022-01-03	Afica
EPI_ISL_10826481	B/Kenya/115/2022	2021-12-22	Afica
EPI_ISL_10826480	B/Kenya/111/2022	2021-12-02	Afica
EPI_ISL_10826477	B/Kenya/112/2022	2021-12-15	Afica
EPI_ISL_10826476	B/Kenya/113/2022	2021-12-15	Afica
EPI_ISL_9713697	B/South Africa/12178/2021	2021-08-13	Afica
EPI_ISL_9713696	B/South Africa/12652/2021	2021-08-23	Afica
EPI_ISL_9713695	B/South Africa/12431/2021	2021-08-18	Afica
EPI_ISL_9713694	B/South Africa/13142/2021	2021-09-01	Afica
EPI_ISL_9713693	B/South Africa/11700/2021	2021-08-04	Afica
EPI_ISL_9713692	B/South Africa/11174/2021	2021-07-27	Afica
EPI_ISL_9713691	B/South Africa/12094/2021	2021-08-11	Afica
EPI_ISL_9713690	B/South Africa/11994/2021	2021-08-11	Afica
EPI_ISL_9713689	B/South Africa/12830/2021	2021-08-25	Afica
EPI_ISL_9346211	B/Ethiopia/1053/2021	2021-04-26	Afica
EPI_ISL_9346210	B/Ethiopia/3914/2021	2021-06-18	Afica
EPI_ISL_9346209	B/Ethiopia/1054/2021	2021-04-26	Afica
EPI_ISL_9346208	B/Ethiopia/1085/2021	2021-11-23	Afica
EPI_ISL_9346207	B/Ethiopia/4124/2021	2021-11-23	Afica
EPI_ISL_9346206	B/Ethiopia/1049/2021	2021-04-26	Afica
EPI_ISL_9346205	B/Ethiopia/1052/2021	2021-04-26	Afica
EPI_ISL_9346203	B/Ethiopia/1071/2021	2021-05-08	Afica
EPI_ISL_9140739	B/South Africa/VI00241/2021	2021	Afica
EPI_ISL_9140594	B/South Africa/R13429/2021	2021-09-07	Afica
EPI_ISL_9140593	B/South Africa/R13857/2021	2021-09-14	Afica
EPI_ISL_9140592	B/South Africa/R12061/2021	2021-08-12	Afica
EPI_ISL_9140591	B/South Africa/R12283/2021	2021-08-13	Afica
EPI_ISL_9140590	B/South Africa/R12597/2021	2021-08-23	Afica
EPI_ISL_9140589	B/South Africa/R13171/2021	2021-08-31	Afica
EPI_ISL_9140588	B/South Africa/R13136/2021	2021-09-02	Afica
EPI_ISL_9140587	B/South Africa/R11951/2021	2021-08-11	Afica
EPI_ISL_9140586	B/South Africa/R13186/2021	2021-09-03	Afica
EPI_ISL_9140583	B/South Africa/R11347/2021	2021-07-23	Afica
EPI_ISL_9140581	B/South Africa/R13525/2021	2021-09-07	Afica
EPI_ISL_9140578	B/South Africa/R13527/2021	2021-09-07	Afica
EPI_ISL_9140575	B/South Africa/R13535/2021	2021-09-08	Afica
EPI_ISL_9140572	B/South Africa/R13645/2021	2021-09-10	Afica
EPI_ISL_9140570	B/South Africa/R13956/2021	2021-09-13	Afica
EPI_ISL_9140567	B/South Africa/R13150/2021	2021-09-02	Afica
EPI_ISL_9140564	B/South Africa/R13233/2021	2021-08-31	Afica
EPI_ISL_9140563	B/Antananarivo/13469/2021	2021-12-15	Afica
EPI_ISL_9140561	B/Toliary/13351/2021	2021-12-07	Afica
EPI_ISL_9140560	B/Antsohihy/12903/2021	2021-11-26	Afica
EPI_ISL_9140558	B/Toamasina/12618/2021	2021-11-23	Afica
EPI_ISL_9140557	B/Mahajanga/12522/2021	2021-11-19	Afica
EPI_ISL_9140556	B/Toamasina/12479/2021	2021-11-18	Afica
EPI_ISL_9140555	B/Mahajanga/12427/2021	2021-11-17	Afica
EPI_ISL_9140554	B/Toamasina/12409/2021	2021-11-15	Afica
EPI_ISL_9140553	B/Toamasina/12098/2021	2021-11-02	Afica
EPI_ISL_9140552	B/Antsirabe/12055/2021	2021-10-28	Afica
EPI_ISL_9140551	B/Antananarivo/12208/2021	2021-10-25	Afica
EPI_ISL_9140550	B/Toliary/11859/2021	2021-10-07	Afica
EPI_ISL_9140549	B/Antsirabe/11473/2021	2021-09-06	Afica
EPI_ISL_9140548	B/South Africa/R12113/2021	2021-08-11	Afica
EPI_ISL_9140547	B/South Africa/R15975/2021	2021-11-02	Afica
EPI_ISL_9140546	B/South Africa/R13855/2021	2021-09-16	Afica
EPI_ISL_9140545	B/South Africa/R12796/2021	2021-08-24	Afica
EPI_ISL_9140544	B/South Africa/R15978/2021	2021-11-03	Afica
EPI_ISL_9140543	B/South Africa/R15988/2021	2021-11-02	Afica
EPI_ISL_9140542	B/South Africa/R15982/2021	2021-11-02	Afica
EPI_ISL_9140541	B/South Africa/R15980/2021	2021-11-02	Afica
EPI_ISL_9140540	B/South Africa/R15966/2021	2021-11-02	Afica
EPI_ISL_9140539	B/South Africa/R15974/2021	2021-10-29	Afica
EPI_ISL_9140538	B/South Africa/R14083/2021	2021-09-20	Afica
EPI_ISL_9140537	B/South Africa/R13977/2021	2021-09-16	Afica
EPI_ISL_9140536	B/South Africa/R14060/2021	2021-09-16	Afica
EPI_ISL_9140535	B/South Africa/R14063/2021	2021-09-16	Afica
EPI_ISL_9140533	B/South Africa/R14579/2021	2021-09-28	Afica
EPI_ISL_9140530	B/South Africa/R14652/2021	2021-10-06	Afica
EPI_ISL_9140527	B/South Africa/R14750/2021	2021-10-07	Afica
EPI_ISL_9140525	B/South Africa/R14771/2021	2021-10-07	Afica
EPI_ISL_8809954	B/Kenya/174/2021	2021-09-10	Afica
EPI_ISL_8809953	B/Kenya/183/2021	2021-09-20	Afica
EPI_ISL_8808693	B/Cameroon/8775/2021	2021-11-17	Afica
EPI_ISL_8808691	B/Cameroon/8777/2021	2021-11-19	Afica
EPI_ISL_8544543	B/Kenya/179/2021	2021-09-14	Afica
EPI_ISL_8544534	B/Niger/9219/2021	2021-04-15	Afica
EPI_ISL_8544530	B/Kenya/181/2021	2021-09-17	Afica
EPI_ISL_8544529	B/Kenya/186/2021	2021-09-21	Afica
EPI_ISL_8544528	B/Kenya/187/2021	2021-09-23	Afica
EPI_ISL_8544527	B/Kenya/172/2021	2021-09-01	Afica
EPI_ISL_8544510	B/Kenya/187/2021	2021-09-23	Afica
EPI_ISL_8544508	B/Kenya/182/2021	2021-09-20	Afica
EPI_ISL_7869470	A/SouthAfrica/PET20377/2021	2021-09-21	Afica
EPI_ISL_7869211	A/SouthAfrica/PET19999/2021	2021-08-16	Afica
EPI_ISL_7868987	A/SouthAfrica/PET19235/2021	2021-06-12	Afica
EPI_ISL_7261808	B/Kenya/184/2021	2021-09-21	Afica
EPI_ISL_7261805	B/Kenya/179/2021	2021-09-14	Afica
EPI_ISL_7261803	B/Kenya/177/2021	2021-09-13	Afica
EPI_ISL_7261801	B/Kenya/186/2021	2021-09-21	Afica
EPI_ISL_7261798	B/Kenya/172/2021	2021-09-01	Afica
EPI_ISL_7261796	B/Nigeria/6350/2021	2021-09-23	Afica
EPI_ISL_7261794	B/Kenya/183/2021	2021-09-20	Afica
EPI_ISL_7261791	B/Kenya/185/2021	2021-09-21	Afica
EPI_ISL_7261789	B/Kenya/176/2021	2021-09-13	Afica
EPI_ISL_7261786	B/Kenya/174/2021	2021-09-10	Afica
EPI_ISL_7261783	B/Kenya/181/2021	2021-09-17	Afica
EPI_ISL_7261780	B/Kenya/180/2021	2021-09-16	Afica
EPI_ISL_6307061	B/South Africa/8954/2021	2021-06-17	Afica
EPI_ISL_6307060	B/South Africa/9181/2021	2021-06-22	Afica
EPI_ISL_6307058	B/South Africa/8224/2021	2021-06-02	Afica
EPI_ISL_6307057	B/South Africa/8462/2021	2021-06-08	Afica
EPI_ISL_6307055	B/South Africa/8978/2021	2021-06-11	Afica
EPI_ISL_6307051	B/South Africa/8306/2021	2021-05-31	Afica
EPI_ISL_6307049	B/South Africa/8461/2021	2021-06-08	Afica
EPI_ISL_6307048	B/South Africa/8305/2021	2021-05-31	Afica
EPI_ISL_6307046	B/South Africa/6663/2021	2021-05-19	Afica
EPI_ISL_5330767	B/South Africa/9406/2021	2021-06-25	Afica
EPI_ISL_5330571	B/South Africa/8709/2021	2021-06-09	Afica
EPI_ISL_5330511	B/South Africa/10006/2021	2021-07-02	Afica
EPI_ISL_5330494	B/South Africa/10285/2021	2021-07-07	Afica
EPI_ISL_4539811	B/South Africa/6733/2021	2021-05-19	Afica
EPI_ISL_4539810	B/South Africa/8982/2021	2021-06-17	Afica
EPI_ISL_4539808	B/South Africa/8887/2021	2021-06-15	Afica
EPI_ISL_4539807	B/South Africa/8381/2021	2021-06-05	Afica
EPI_ISL_4539806	B/South Africa/9342/2021	2021-06-21	Afica
EPI_ISL_4539801	B/South Africa/8987/2021	2021-06-15	Afica
EPI_ISL_4539800	B/South Africa/9339/2021	2021-06-23	Afica
EPI_ISL_4539798	B/South Africa/9407/2021	2021-06-25	Afica
EPI_ISL_4539793	B/South Africa/9371/2021	2021-06-24	Afica
EPI_ISL_4539785	B/South Africa/10097/2021	2021-07-06	Afica
EPI_ISL_4539779	B/South Africa/6528/2021	2021-05-18	Afica
EPI_ISL_4539778	B/South Africa/8436/2021	2021-06-03	Afica
EPI_ISL_4539774	B/South Africa/10349/2021	2021-07-12	Afica
EPI_ISL_4539773	B/South Africa/10890/2021	2021-07-21	Afica
EPI_ISL_4539768	B/South Africa/9239/2021	2021-06-23	Afica
EPI_ISL_4380063	B/South Africa/9181/2021	2021-06-22	Afica
EPI_ISL_4380049	B/South Africa/6663/2021	2021-05-19	Afica
EPI_ISL_4380037	B/South Africa/5380/2021	2021-04-21	Afica
EPI_ISL_4380022	B/South Africa/10890/2021	2021-07-21	Afica
EPI_ISL_4380007	B/South Africa/8305/2021	2021-05-31	Afica
EPI_ISL_4379992	B/South Africa/6528/2021	2021-05-18	Afica
EPI_ISL_4379977	B/South Africa/8887/2021	2021-06-15	Afica
EPI_ISL_4379961	B/South Africa/8462/2021	2021-06-08	Afica
EPI_ISL_4379946	B/South Africa/6733/2021	2021-05-19	Afica
EPI_ISL_4379932	B/South Africa/10006/2021	2021-07-02	Afica
EPI_ISL_4379916	B/South Africa/8954/2021	2021-06-17	Afica
EPI_ISL_4379901	B/South Africa/9371/2021	2021-06-24	Afica
EPI_ISL_4379884	B/South Africa/8978/2021	2021-06-11	Afica
EPI_ISL_4379868	B/South Africa/10097/2021	2021-07-06	Afica
EPI_ISL_4379852	B/South Africa/8306/2021	2021-05-31	Afica
EPI_ISL_4379837	B/South Africa/9407/2021	2021-06-25	Afica
EPI_ISL_4379822	B/South Africa/9239/2021	2021-06-23	Afica
EPI_ISL_4379808	B/South Africa/8698/2021	2021-06-10	Afica
EPI_ISL_4379782	B/South Africa/8461/2021	2021-06-08	Afica
EPI_ISL_4379768	B/South Africa/10349/2021	2021-07-12	Afica
EPI_ISL_4379754	B/South Africa/8381/2021	2021-06-05	Afica
EPI_ISL_4379739	B/South Africa/9339/2021	2021-06-23	Afica
EPI_ISL_4379726	B/South Africa/8709/2021	2021-06-09	Afica
EPI_ISL_4379698	B/South Africa/8982/2021	2021-06-17	Afica
EPI_ISL_4379685	B/South Africa/9527/2021	2021-06-28	Afica
EPI_ISL_4379670	B/South Africa/10285/2021	2021-07-07	Afica
EPI_ISL_4379660	B/South Africa/9887/2021	2021-07-05	Afica
EPI_ISL_4379647	B/South Africa/8224/2021	2021-06-02	Afica
EPI_ISL_4379631	B/South Africa/8436/2021	2021-06-03	Afica
EPI_ISL_4379609	B/South Africa/9406/2021	2021-06-25	Afica
EPI_ISL_4379588	B/South Africa/8987/2021	2021-06-15	Afica
EPI_ISL_4379570	B/South Africa/9342/2021	2021-06-21	Afica
EPI_ISL_4005795	B/Dakar/02/2020	2020-01-29	Afica
EPI_ISL_3535243	B/Cote D'Ivoire/948/2020	2020-05-28	Afica
EPI_ISL_3446788	B/South Africa/8067/2021	2021-05-28	Afica
EPI_ISL_3446787	B/South Africa/6305/2021	2021-05-13	Afica
EPI_ISL_3446786	B/South Africa/6149/2021	2021-05-11	Afica
EPI_ISL_3446785	B/South Africa/5582/2021	2021-04-23	Afica
EPI_ISL_3333583	B/South Africa/4861/2021	2021	Afica
EPI_ISL_3333582	B/South Africa/4860/2021	2021	Afica
EPI_ISL_3333580	B/South Africa/8067/2021	2021-05-28	Afica
EPI_ISL_3333579	B/South Africa/8045/2021	2021-05-24	Afica
EPI_ISL_3333578	B/South Africa/6293/2021	2021-05-13	Afica
EPI_ISL_3333577	B/South Africa/6149/2021	2021-05-11	Afica
EPI_ISL_3333576	B/South Africa/5833/2021	2021-05-03	Afica
EPI_ISL_3333575	B/South Africa/5582/2021	2021-04-23	Afica
EPI_ISL_3333574	B/South Africa/5366/2021	2021-04-21	Afica
EPI_ISL_3279411	B/South Africa/6305/2021	2021-05-13	Afica
EPI_ISL_3279410	B/South Africa/5021/2021	2021-04-13	Afica
EPI_ISL_3279409	B/South Africa/6995/2021	2021-05-28	Afica
EPI_ISL_3247015	B/Cote d'Ivoire/948/2020	2020	Afica
EPI_ISL_3247014	B/South Africa/6149/2021	2021-05-11	Afica
EPI_ISL_3247013	B/South Africa/5582/2021	2021-04-23	Afica
EPI_ISL_3085824	B/Kenya/134/2021	2021-05-19	Afica
EPI_ISL_3085823	B/Kenya/135/2021	2021-05-19	Afica
EPI_ISL_3085822	B/Kenya/137/2021	2021-05-27	Afica
EPI_ISL_3085821	B/Kenya/136/2021	2021-05-20	Afica
EPI_ISL_3085820	B/Kenya/134/2021	2021-05-19	Afica
EPI_ISL_2918729	B/Kenya/129/2021	2021-03-05	Afica
EPI_ISL_2918728	B/Kenya/133/2021	2021-04-06	Afica
EPI_ISL_2918727	B/Kenya/130/2021	2021-03-08	Afica
EPI_ISL_2918726	B/Kenya/126/2021	2021-02-18	Afica
EPI_ISL_2918725	B/Kenya/131/2021	2021-03-10	Afica
EPI_ISL_2918724	B/Kenya/132/2021	2021-03-17	Afica
EPI_ISL_2918723	B/Kenya/125/2021	2021-02-16	Afica
EPI_ISL_2918722	B/Kenya/124/2021	2021-01-28	Afica
EPI_ISL_2918721	B/Kenya/128/2021	2021-02-24	Afica
EPI_ISL_2918720	B/Kenya/127/2021	2021-02-23	Afica
EPI_ISL_1732541	B/Niger/7644/2020	2020-01-16	Afica
EPI_ISL_1732540	B/Niger/7664/2020	2020-01-17	Afica
EPI_ISL_1732539	B/Niger/7737/2020	2020-02-04	Afica
EPI_ISL_1732538	B/Niger/7722/2020	2020-01-31	Afica
EPI_ISL_1732537	B/Niger/7633/2020	2020-01-16	Afica
EPI_ISL_1732536	B/Niger/7625/2020	2020-01-13	Afica
EPI_ISL_1732532	B/Mali/20059/2020	2020-03-08	Afica
EPI_ISL_1519523	B/Dakar/09/2020	2020-11-15	Afica
EPI_ISL_1519516	B/Dakar/08/2020	2020-11-07	Afica
EPI_ISL_1519510	B/Dakar/07/2020	2020-10-10	Afica
EPI_ISL_1519505	B/Dakar/06/2020	2020-11-14	Afica
EPI_ISL_1519499	B/Dakar/05/2020	2020-11-16	Afica
EPI_ISL_1519493	B/Dakar/04/2020	2020-10-18	Afica
EPI_ISL_1519487	B/Dakar/03/2020	2020-01-28	Afica
EPI_ISL_1519481	B/Dakar/02/2020	2020-01-29	Afica
EPI_ISL_1519475	B/Dakar/01/2020	2020-01-18	Afica
EPI_ISL_1519469	B/Cote d'Ivoire/2703/2020	2020-11-13	Afica
EPI_ISL_1392905	B/Niger/7917/2020	2020-02-29	Afica
EPI_ISL_1392904	B/Niger/7820/2020	2020-02-20	Afica
EPI_ISL_1392903	B/Niger/8692/2021	2021-01-05	Afica
EPI_ISL_1392902	B/Niger/8336/2020	2020-11-02	Afica
EPI_ISL_1392901	B/Niger/7644/2020	2020-01-16	Afica
EPI_ISL_1392900	B/Niger/7625/2020	2020-01-13	Afica
EPI_ISL_1392899	B/Niger/7820/2020	2020-02-20	Afica
EPI_ISL_1392898	B/Niger/7633/2020	2020-01-16	Afica
EPI_ISL_1392897	B/Niger/7917/2020	2020-02-29	Afica
EPI_ISL_1392895	B/Niger/7664/2020	2020-01-17	Afica
EPI_ISL_1392894	B/Niger/7722/2020	2020-01-31	Afica
EPI_ISL_1392893	B/Niger/7737/2020	2020-02-04	Afica
EPI_ISL_1392892	B/Niger/7756/2020	2020-02-07	Afica
EPI_ISL_1180164	B/Madagascar/322/2020	2020-01-16	Afica
EPI_ISL_1180163	B/Madagascar/358/2020	2020-01-30	Afica
EPI_ISL_1180162	B/Nigeria/5069/2020	2020-12-01	Afica
EPI_ISL_1180161	B/Nigeria/4969/2020	2020-11-09	Afica
EPI_ISL_1180160	B/Madagascar/344/2020	2020-01-21	Afica
EPI_ISL_1180151	B/Madagascar/343/2020	2020-01-21	Afica
EPI_ISL_1034792	B/Dakar/11/2020	2020-10-20	Afica
EPI_ISL_1034778	B/Nosy Be/00225/2020	2020-01-13	Afica
EPI_ISL_1034777	B/Mahajanga/00154/2020	2020-01-08	Afica
EPI_ISL_1034776	B/Mahajanga/00153/2020	2020-01-08	Afica
EPI_ISL_1034775	B/Mahajanga/00149/2020	2020-01-09	Afica
EPI_ISL_1034774	B/Dakar/09/2020	2020-11-15	Afica
EPI_ISL_1034773	B/Dakar/08/2020	2020-11-07	Afica
EPI_ISL_1034772	B/Dakar/07/2020	2020-10-10	Afica
EPI_ISL_1034771	B/Dakar/06/2020	2020-11-14	Afica
EPI_ISL_1034770	B/Dakar/05/2020	2020-11-16	Afica
EPI_ISL_1034769	B/Dakar/03/2020	2020-01-28	Afica
EPI_ISL_1034768	B/Dakar/02/2020	2020-01-29	Afica
EPI_ISL_1034767	B/Dakar/01/2020	2020-01-18	Afica
EPI_ISL_1034766	B/Cote d'Ivoire/2862/2020	2020-11-28	Afica
EPI_ISL_1034765	B/Cote d'Ivoire/2705/2020	2020-11-18	Afica
EPI_ISL_1034764	B/Cote d'Ivoire/2703/2020	2020-11-13	Afica
EPI_ISL_983351	B/Ghana/2110/2020	2020-11-04	Afica
EPI_ISL_983349	B/Cote d'Ivoire/2862/2020	2020-11-28	Afica
EPI_ISL_983348	B/Cote d'Ivoire/2705/2020	2020-11-18	Afica
EPI_ISL_983347	B/Cote d'Ivoire/2703/2020	2020-11-13	Afica
EPI_ISL_983346	B/Cote d'Ivoire/2567/2020	2020-10-30	Afica
EPI_ISL_965154	B/South Africa/1921/2020	2020-02-17	Afica
EPI_ISL_959693	B/Tunisia/1107/2020	2020-01-25	Afica
EPI_ISL_959688	B/Cote d'Ivoire/2862/2020	2020-11-28	Afica
EPI_ISL_959687	B/Tunisia/1311/2020	2020-01-23	Afica
EPI_ISL_959674	B/Ghana/2095/2020	2020-11-03	Afica
EPI_ISL_959673	B/Cote d'Ivoire/948/2020	2020-05-28	Afica
EPI_ISL_959672	B/Cote d'Ivoire/2770/2020	2020-11-23	Afica
EPI_ISL_959671	B/Cote d'Ivoire/2705/2020	2020-11-18	Afica
EPI_ISL_959670	B/Cote d'Ivoire/2703/2020	2020-11-13	Afica
EPI_ISL_959669	B/Cote d'Ivoire/2567/2020	2020-10-30	Afica
EPI_ISL_959668	B/Cote d'Ivoire/1063/2020	2020-06-14	Afica
EPI_ISL_882917	B/Togo/879/2020	2020-11-14	Afica
EPI_ISL_882916	B/Togo/828/2020	2020-10-04	Afica
EPI_ISL_767042	B/Kenya/118/2020	2020-10-22	Afica
EPI_ISL_767041	B/Kenya/113/2020	2020-09-02	Afica
EPI_ISL_767040	B/Kenya/120/2020	2020-10-30	Afica
EPI_ISL_767039	B/Mali/20056/2020	2020-03-09	Afica
EPI_ISL_767038	B/Mali/20055/2020	2020-03-09	Afica
EPI_ISL_767037	B/Mali/20041/2020	2020-03-02	Afica
EPI_ISL_767036	B/Mali/20074/2020	2020-03-09	Afica
EPI_ISL_767034	B/Mali/20063/2020	2020-03-10	Afica
EPI_ISL_767033	B/Mali/20049/2020	2020-03-12	Afica
EPI_ISL_767023	B/Mali/20051/2020	2020-03-11	Afica
EPI_ISL_732297	B/Tunisia/1107/2020	2020-01-25	Afica
EPI_ISL_732296	B/Tunisia/1302/2020	2020-01-28	Afica
EPI_ISL_732295	B/Tunisia/2653/2020	2020-02-26	Afica
EPI_ISL_609960	B/Mozambique/613/2020	2020-04-08	Afica
EPI_ISL_609945	B/Cote d'Ivoire/948/2020	2020-05-28	Afica
EPI_ISL_609944	B/Cote d'Ivoire/1063/2020	2020-06-14	Afica
EPI_ISL_594245	B/Nigeria/4392/2020	2020-01-08	Afica
EPI_ISL_594244	B/Nigeria/4478/2020	2020-01-14	Afica
EPI_ISL_594243	B/Nigeria/4480/2020	2020-01-14	Afica
EPI_ISL_594242	B/Nigeria/4482/2020	2020-01-14	Afica
EPI_ISL_594241	B/Nigeria/4626/2020	2020-02-25	Afica
EPI_ISL_594240	B/Nigeria/4551/2020	2020-02-13	Afica
EPI_ISL_594239	B/Nigeria/4275/2019	2019-11-12	Afica
EPI_ISL_594238	B/Nigeria/4372/2019	2019-12-17	Afica
EPI_ISL_594237	B/Nigeria/4350/2019	2019-12-16	Afica
EPI_ISL_594236	B/Nigeria/4387/2019	2019-12-24	Afica
EPI_ISL_594235	B/Nigeria/4349/2019	2019-12-16	Afica
EPI_ISL_594234	B/Nigeria/4477/2020	2020-01-14	Afica
EPI_ISL_574696	B/South Africa/1921/2020	2020-02-17	Afica
EPI_ISL_574695	B/South Africa/1740/2020	2020-02-13	Afica
EPI_ISL_574694	B/South Africa/1736/2020	2020-02-12	Afica
EPI_ISL_574693	B/South Africa/1422/2020	2020-02-06	Afica
EPI_ISL_574692	B/South Africa/1219/2020	2020-02-05	Afica
EPI_ISL_534692	B/Togo/34/2020	2020-01-13	Afica
EPI_ISL_534691	B/Togo/132/2020	2020-01-13	Afica
EPI_ISL_534305	B/South Africa/1921/2020	2020-02-17	Afica
EPI_ISL_529109	B/South Africa/1921/2020	2020-02-17	Afica
EPI_ISL_528915	B/Kenya/111/2020	2020-03-11	Afica
EPI_ISL_527288	B/Cote d'Ivoire/948/2020	2020-05-28	Afica
EPI_ISL_527287	B/Cote d'Ivoire/713/2020	2020-03-17	Afica
EPI_ISL_510002	B/South Africa/3636/2020	2020-03-09	Afica
EPI_ISL_510001	B/South Africa/3623/2020	2020-03-09	Afica
EPI_ISL_510000	B/South Africa/2751/2020	2020-03-04	Afica
EPI_ISL_509221	B/South Africa/1736/2020	2020-02-12	Afica
EPI_ISL_509220	B/South Africa/1921/2020	2020-02-17	Afica
EPI_ISL_498464	B/South Africa/6204/2020	2020-03-23	Afica
EPI_ISL_498463	B/South Africa/2156/2020	2020-02-21	Afica
EPI_ISL_498462	B/South Africa/1920/2020	2020-02-18	Afica
EPI_ISL_498461	B/South Africa/1739/2020	2020-02-13	Afica
EPI_ISL_498460	B/South Africa/1632/2020	2020-02-12	Afica
EPI_ISL_498459	B/South Africa/0465/2020	2020-01-16	Afica
EPI_ISL_493194	B/South Africa/1740/2020	2020-02-13	Afica
EPI_ISL_493193	B/South Africa/1219/2020	2020-02-05	Afica
EPI_ISL_493192	B/South Africa/1422/2020	2020-02-06	Afica
EPI_ISL_493191	B/South Africa/2467/2020	2020-02-28	Afica
EPI_ISL_491902	B/Togo/1239/2019	2019-09-26	Afica
EPI_ISL_491901	B/Togo/1242/2019	2019-09-26	Afica
EPI_ISL_491899	B/Cote D'Ivoire/2834/2019	2019-11-14	Afica
EPI_ISL_491896	B/Congo/9751/2019	2019-12-18	Afica
EPI_ISL_491894	B/Togo/042/2019	2019-10-10	Afica
EPI_ISL_491893	B/Togo/066/2019	2019-10-11	Afica
EPI_ISL_491892	B/Togo/078/2019	2019-10-12	Afica
EPI_ISL_491891	B/Congo/07/2020	2020-01-06	Afica
EPI_ISL_491889	B/Congo/02/2020	2020-01-02	Afica
EPI_ISL_491888	B/Congo/25/2020	2020-01-07	Afica
EPI_ISL_491886	B/Congo/9788/2019	2019-12-30	Afica
EPI_ISL_491885	B/Congo/9785/2019	2019-12-24	Afica
EPI_ISL_491883	B/Congo/18/2020	2020-01-08	Afica
EPI_ISL_491882	B/Congo/15/2020	2020-01-10	Afica
EPI_ISL_491881	B/Congo/9775/2019	2019-12-17	Afica
EPI_ISL_491880	B/Togo/1743/2019	2019-11-05	Afica
EPI_ISL_491864	B/Togo/1745/2019	2019-11-05	Afica
EPI_ISL_491862	B/Togo/1646/2019	2019-11-04	Afica
EPI_ISL_491860	B/Togo/1852/2019	2019-11-18	Afica
EPI_ISL_491857	B/Cote D'Ivoire/1645/2019	2019-08-20	Afica
EPI_ISL_491853	B/Cote D'Ivoire/3028/2019	2019-12-27	Afica
EPI_ISL_491844	B/Togo/1655/2019	2019-11-05	Afica
EPI_ISL_491843	B/Togo/1190/2019	2019-09-18	Afica
EPI_ISL_491839	B/Togo/1105/2019	2019-09-09	Afica
EPI_ISL_491838	B/Togo/1089/2019	2019-09-01	Afica
EPI_ISL_491837	B/Togo/1232/2019	2019-09-25	Afica
EPI_ISL_491836	B/Cote D'Ivoire/2933/2019	2019-12-05	Afica
EPI_ISL_491835	B/Togo/1235/2019	2019-09-25	Afica
EPI_ISL_491834	B/Togo/1231/2019	2019-09-25	Afica
EPI_ISL_486799	B/Oran/356/2020	2020-02-10	Afica
EPI_ISL_486770	B/Algiers/398/2020	2020-02-18	Afica
EPI_ISL_463185	B/Antsirabe/6342/2019	2019-11-07	Afica
EPI_ISL_462626	B/Burkina Faso/2634/2019	2019-12-09	Afica
EPI_ISL_462625	B/Burkina Faso/2623/2019	2019-11-07	Afica
EPI_ISL_443162	B/Cote D'Ivoire/1907/2019	2019-09-16	Afica
EPI_ISL_443161	B/Nigeria/4085/2019	2019-08-26	Afica
EPI_ISL_443160	B/Nigeria/4013/2019	2019-07-11	Afica
EPI_ISL_434454	B/Oran/356/2020	2020-02-10	Afica
EPI_ISL_426266	B/Mauritius/I-85/2020	2020-01-20	Afica
EPI_ISL_426265	B/Mauritius/I-66/2020	2020-01-07	Afica
EPI_ISL_426264	B/Mauritius/I-2936/2019	2019-10-31	Afica
EPI_ISL_426263	B/Mauritius/I-2920/2019	2019-10-28	Afica
EPI_ISL_426262	B/Mauritius/I-2823/2019	2019-10-11	Afica
EPI_ISL_424817	B/Cote D'Ivoire/1925/2019	2019-09-18	Afica
EPI_ISL_424796	B/Cote D'Ivoire/1897/2019	2019-09-13	Afica
EPI_ISL_424792	B/Cote D'Ivoire/1906/2019	2019-09-16	Afica
EPI_ISL_424779	B/Cote D'Ivoire/1908/2019	2019-09-16	Afica
EPI_ISL_424777	B/Cote D'Ivoire/1862/2019	2019-09-09	Afica
EPI_ISL_424775	B/Cote D'Ivoire/1909/2019	2019-09-16	Afica
EPI_ISL_424774	B/Cote D'Ivoire/1920/2019	2019-09-17	Afica
EPI_ISL_424773	B/Cote D'Ivoire/1924/2019	2019-09-18	Afica
EPI_ISL_424771	B/Cote D'Ivoire/1938/2019	2019-09-19	Afica
EPI_ISL_424770	B/Cote D'Ivoire/1940/2019	2019-09-20	Afica
EPI_ISL_424769	B/Cote D'Ivoire/1990/2019	2019-09-23	Afica
EPI_ISL_424768	B/Cote D'Ivoire/2013/2019	2019-09-27	Afica
EPI_ISL_421085	B/Cote D'Ivoire/3020/2019	2019-12-26	Afica
EPI_ISL_421016	B/Cote D'Ivoire/1686/2019	2019-08-21	Afica
EPI_ISL_421015	B/Cote D'Ivoire/1732/2019	2019-08-27	Afica
EPI_ISL_421014	B/Cote D'Ivoire/1735/2019	2019-08-27	Afica
EPI_ISL_421013	B/Cote D'Ivoire/1795/2019	2019-08-30	Afica
EPI_ISL_418499	B/Tunis/31/2019	2019-12-30	Afica
EPI_ISL_418494	B/Tunis/15739/2019	2019-12-11	Afica
EPI_ISL_418479	B/Meknes/127/2019	2019-11-20	Afica
EPI_ISL_418476	B/Fes/158/2019	2019-11-25	Afica
EPI_ISL_416127	B/Tanger/824/2020	2020-01-14	Afica
EPI_ISL_416122	B/Rabat/827/2020	2020-01-06	Afica
EPI_ISL_416121	B/Rabat/772/2020	2020-01-14	Afica
EPI_ISL_416114	B/Oujda/936/2020	2020-01-27	Afica
EPI_ISL_416113	B/Oujda/778/2020	2020-01-17	Afica
EPI_ISL_416106	B/Marrakech/913/2020	2020-01-22	Afica
EPI_ISL_416083	B/Fes/1018/2020	2020-01-28	Afica
EPI_ISL_416076	B/Cameroon/8865/2019	2019-11-27	Afica
EPI_ISL_416075	B/Cameroon/8126/2019	2019-10-25	Afica
EPI_ISL_416074	B/Cameroon/8108/2019	2019-11-01	Afica
EPI_ISL_416073	B/Cameroon/8104/2019	2019-11-05	Afica
EPI_ISL_416072	B/Cameroon/7925/2019	2019-10-28	Afica
EPI_ISL_416071	B/Cameroon/7924/2019	2019-10-28	Afica
EPI_ISL_416070	B/Cameroon/7923/2019	2019-10-17	Afica
EPI_ISL_416069	B/Cameroon/7693/2019	2019-10-21	Afica
EPI_ISL_416068	B/Cameroon/7687/2019	2019-10-16	Afica
EPI_ISL_416067	B/Cameroon/7669/2019	2019-10-19	Afica
EPI_ISL_416066	B/Cameroon/7513/2019	2019-10-04	Afica
EPI_ISL_416065	B/Cameroon/7381/2019	2019-10-10	Afica
EPI_ISL_416064	B/Cameroon/7380/2019	2019-10-10	Afica
EPI_ISL_416063	B/Cameroon/7288/2019	2019-10-08	Afica
EPI_ISL_416062	B/Cameroon/7285/2019	2019-10-03	Afica
EPI_ISL_416061	B/Cameroon/7283/2019	2019-10-01	Afica
EPI_ISL_416060	B/Cameroon/7282/2019	2019-10-01	Afica
EPI_ISL_416059	B/Cameroon/7280/2019	2019-09-25	Afica
EPI_ISL_416058	B/Cameroon/7190/2019	2019-09-26	Afica
EPI_ISL_416057	B/Cameroon/6970/2019	2019-09-23	Afica
EPI_ISL_416056	B/Cameroon/6127/2019	2019-08-09	Afica
EPI_ISL_416055	B/Cameroon/6125/2019	2019-08-01	Afica
EPI_ISL_416054	B/Cameroon/5970/2019	2019-07-18	Afica
EPI_ISL_416053	B/Cameroon/5742/2019	2019-07-18	Afica
EPI_ISL_416049	B/Agadir/920/2020	2020-01-22	Afica
EPI_ISL_416048	B/Agadir/848/2020	2020-01-10	Afica
EPI_ISL_416007	B/Mali/187/2019	2019-11-19	Afica
EPI_ISL_416006	B/Mali/149/2019	2019-10-31	Afica
EPI_ISL_416005	B/Mali/180/2019	2019-11-12	Afica
EPI_ISL_416004	B/Mali/154/2019	2019-10-29	Afica
EPI_ISL_416000	B/Mali/132/2019	2019-11-14	Afica
EPI_ISL_415904	B/Congo/9682/2019	2019-11-25	Afica
EPI_ISL_415903	B/Congo/9738/2019	2019-12-11	Afica
EPI_ISL_415901	B/Congo/9749/2019	2019-12-16	Afica
EPI_ISL_415900	B/Congo/9752/2019	2019-12-19	Afica
EPI_ISL_415899	B/Congo/09/2020	2020-01-07	Afica
EPI_ISL_415896	B/Congo/13/2020	2020-01-09	Afica
EPI_ISL_415894	B/Congo/9774/2019	2019-12-16	Afica
EPI_ISL_413849	B/Madagascar/4273/2019	2019-07-24	Afica
EPI_ISL_413815	B/Madagascar/4223/2019	2019-07-15	Afica
EPI_ISL_413814	B/Madagascar/4181/2019	2019-07-15	Afica
EPI_ISL_413813	B/Madagascar/4789/2019	2019-08-14	Afica
EPI_ISL_413812	B/Madagascar/4482/2019	2019-07-30	Afica
EPI_ISL_413811	B/Madagascar/4379/2019	2019-07-18	Afica
EPI_ISL_413418	B/Madagascar/7265/2019	2019-12-17	Afica
EPI_ISL_413417	B/Madagascar/6679/2019	2019-11-15	Afica
EPI_ISL_409838	B/Tunis/31/2019	2019-12-30	Afica
EPI_ISL_409837	B/Tunis/15739/2019	2019-12-11	Afica
EPI_ISL_409829	B/NosyBe/5931/2019	2019-10-08	Afica
EPI_ISL_409825	B/Mahajanga/7376/2019	2019-12-27	Afica
EPI_ISL_409824	B/Mahajanga/7174/2019	2019-12-18	Afica
EPI_ISL_409823	B/Mahajanga/6678/2019	2019-11-25	Afica
EPI_ISL_409692	B/Togo/1898/2019	2019-11-21	Afica
EPI_ISL_409542	B/Togo/1647/2019	2019-11-04	Afica
EPI_ISL_409537	B/Togo/1836/2019	2019-11-19	Afica
EPI_ISL_409535	B/Togo/1894/2019	2019-11-20	Afica
EPI_ISL_409534	B/Togo/1837/2019	2019-11-19	Afica
EPI_ISL_409252	B/Togo/1917/2019	2019-11-25	Afica
EPI_ISL_407582	B/Rabat/233/2019	2019-12-06	Afica
EPI_ISL_407581	B/Rabat/228/2019	2019-12-04	Afica
EPI_ISL_407580	B/Rabat/173/2019	2019-11-28	Afica
EPI_ISL_407552	B/Ghana/699/2019	2019-10-31	Afica
EPI_ISL_407551	B/Ghana/3931/2019	2019-11-22	Afica
EPI_ISL_407550	B/Ghana/3801/2019	2019-11-10	Afica
EPI_ISL_407549	B/Ghana/3613/2019	2019-11-06	Afica
EPI_ISL_407548	B/Ghana/3443/2019	2019-11-02	Afica
EPI_ISL_407541	B/Fes/207/2019	2019-11-30	Afica
EPI_ISL_407540	B/Fes/206/2019	2019-11-29	Afica
EPI_ISL_406104	B/Tanger/184/2019	2019-11-27	Afica
EPI_ISL_406103	B/Tanger/134/2019	2019-11-19	Afica
EPI_ISL_406102	B/Tanger/131/2019	2019-11-14	Afica
EPI_ISL_406099	B/Rabat/233/2019	2019-12-06	Afica
EPI_ISL_406098	B/Rabat/228/2019	2019-12-04	Afica
EPI_ISL_406097	B/Rabat/173/2019	2019-11-28	Afica
EPI_ISL_406087	B/Meknes/129/2019	2019-11-17	Afica
EPI_ISL_406086	B/Meknes/127/2019	2019-11-20	Afica
EPI_ISL_406085	B/Meknes/125/2019	2019-11-14	Afica
EPI_ISL_406084	B/Meknes/124/2019	2019-11-15	Afica
EPI_ISL_406083	B/Meknes/123/2019	2019-11-20	Afica
EPI_ISL_406059	B/Ghana/684/2019	2019-10-31	Afica
EPI_ISL_406058	B/Ghana/3931/2019	2019-11-22	Afica
EPI_ISL_406057	B/Ghana/3801/2019	2019-11-10	Afica
EPI_ISL_406056	B/Ghana/2919/2019	2019-09-17	Afica
EPI_ISL_406055	B/Fes/98/2019	2019-11-05	Afica
EPI_ISL_406054	B/Fes/97/2019	2019-11-07	Afica
EPI_ISL_406053	B/Fes/94/2019	2019-11-07	Afica
EPI_ISL_406052	B/Fes/93/2019	2019-11-07	Afica
EPI_ISL_406051	B/Fes/207/2019	2019-11-30	Afica
EPI_ISL_406050	B/Fes/206/2019	2019-11-29	Afica
EPI_ISL_406049	B/Fes/185/2019	2019-11-28	Afica
EPI_ISL_406048	B/Fes/164/2019	2019-11-22	Afica
EPI_ISL_406047	B/Fes/162/2019	2019-11-25	Afica
EPI_ISL_406046	B/Fes/141/2019	2019-11-21	Afica
EPI_ISL_406045	B/Fes/137/2019	2019-11-21	Afica
EPI_ISL_406044	B/Fes/122/2019	2019-11-20	Afica
EPI_ISL_406043	B/Fes/121/2019	2019-11-20	Afica
EPI_ISL_401728	B/Mauritius/I-1862/2019	2019	Afica
EPI_ISL_401311	B/Togo/1251/2019	2019-09-27	Afica
EPI_ISL_401213	B/Togo/1071/2019	2019-09-03	Afica
EPI_ISL_397329	B/Mauritius/I-2003/2019	2019	Afica
EPI_ISL_397328	B/Mauritius/I-1940/2019	2019	Afica
EPI_ISL_397320	B/Mauritius/I-2602/2019	2019-09-09	Afica
EPI_ISL_397319	B/Mauritius/I-1953/2019	2019-07-21	Afica
EPI_ISL_395029	B/Kenya/126/2019	2019-06-04	Afica
EPI_ISL_395020	B/Togo/975/2019	2019-08-09	Afica
EPI_ISL_395019	B/Togo/951/2019	2019-08-07	Afica
EPI_ISL_395018	B/Togo/903/2019	2019-07-29	Afica
EPI_ISL_395010	B/Kenya/125/2019	2019-06-04	Afica
EPI_ISL_393821	B/Kenya/129/2019	2019-07-03	Afica
EPI_ISL_393820	B/Kenya/128/2019	2019-07-01	Afica
EPI_ISL_393819	B/Kenya/127/2019	2019-06-19	Afica
EPI_ISL_393818	B/Kenya/124/2019	2019-06-03	Afica
EPI_ISL_393817	B/Kenya/123/2019	2019-05-29	Afica
EPI_ISL_393810	B/Togo/794/2019	2019-07-05	Afica
EPI_ISL_393809	B/Togo/752/2019	2019-06-25	Afica
EPI_ISL_393808	B/Togo/750/2019	2019-06-25	Afica
EPI_ISL_393807	B/Togo/860/2019	2019-07-11	Afica
EPI_ISL_393805	B/Togo/888/2019	2019-07-22	Afica
EPI_ISL_393615	B/Mali/091/2019	2019-03-12	Afica
EPI_ISL_393613	B/Mali/042/2019	2019-02-11	Afica
EPI_ISL_389974	B/Congo/306/2019	2019-05-18	Afica
EPI_ISL_389973	B/Congo/330/2019	2019-06-01	Afica
EPI_ISL_389971	B/Congo/342/2019	2019-06-06	Afica
EPI_ISL_389970	B/Congo/291/2019	2019-05-09	Afica
EPI_ISL_389969	B/Congo/292/2019	2019-05-09	Afica
EPI_ISL_389968	B/Congo/303/2019	2019-05-05	Afica
EPI_ISL_389967	B/Congo/368/2019	2019-06-11	Afica
EPI_ISL_389966	B/Kenya/8839/2019	2019-07-21	Afica
EPI_ISL_389241	B/Dakar/07/2019	2019-03-04	Afica
EPI_ISL_389240	B/Antananarivo/3780/2019	2019-06-24	Afica
EPI_ISL_389239	B/Antananarivo/3779/2019	2019-06-24	Afica
EPI_ISL_389238	B/Antananarivo/3745/2019	2019-06-19	Afica
EPI_ISL_389237	B/Antananarivo/3743/2019	2019-06-19	Afica
EPI_ISL_389236	B/Antananarivo/3688/2019	2019-06-17	Afica
EPI_ISL_389235	B/Antananarivo/3624/2019	2019-06-11	Afica
EPI_ISL_389234	B/Antananarivo/3593/2019	2019-06-12	Afica
EPI_ISL_389233	B/Antananarivo/3592/2019	2019-06-12	Afica
EPI_ISL_389232	B/Antananarivo/3566/2019	2019-06-11	Afica
EPI_ISL_389231	B/Antananarivo/3336/2019	2019-05-29	Afica
EPI_ISL_389230	B/Antananarivo/2877/2019	2019-05-06	Afica
EPI_ISL_387011	B/Dakar/08/2019	2019-03-21	Afica
EPI_ISL_387010	B/Dakar/06/2019	2019-02-22	Afica
EPI_ISL_387008	B/Dakar/02/2019	2019-01-08	Afica
EPI_ISL_387002	B/Antananarivo/3493/2019	2019-06-06	Afica
EPI_ISL_387001	B/Antananarivo/3435/2019	2019-06-03	Afica
EPI_ISL_387000	B/Antananarivo/3426/2019	2019-05-30	Afica
EPI_ISL_377616	B/Madagascar/757/2019	2019-03-18	Afica
EPI_ISL_377615	B/Madagascar/893/2019	2019-02-04	Afica
EPI_ISL_377614	B/Madagascar/547/2019	2019-01-21	Afica
EPI_ISL_377209	B/Antsirabe/3506/2019	2019-06-04	Afica
EPI_ISL_377208	B/Antananarivo/3780/2019	2019-06-24	Afica
EPI_ISL_377207	B/Antananarivo/3692/2019	2019-06-20	Afica
EPI_ISL_377206	B/Antananarivo/3688/2019	2019-06-17	Afica
EPI_ISL_377205	B/Antananarivo/3649/2019	2019-06-17	Afica
EPI_ISL_377204	B/Antananarivo/3624/2019	2019-06-11	Afica
EPI_ISL_377203	B/Antananarivo/3592/2019	2019-06-12	Afica
EPI_ISL_377202	B/Antananarivo/3330/2019	2019-05-28	Afica
EPI_ISL_377201	B/Antananarivo/3205/2019	2019-05-20	Afica
EPI_ISL_377200	B/Antananarivo/3195/2019	2019-05-21	Afica
EPI_ISL_377199	B/Antananarivo/3184/2019	2019-05-20	Afica
EPI_ISL_377198	B/Antananarivo/3125/2019	2019-05-14	Afica
EPI_ISL_367836	B/Mauritania/32-2019/2019	2019-01-16	Afica
EPI_ISL_367833	B/Mauritania/145-2019/2019	2019-04-10	Afica
EPI_ISL_365730	B/Cote D'Ivoire/274/2019	2019-02-20	Afica
EPI_ISL_365718	B/Cote D'Ivoire/417/2019	2019-03-18	Afica
EPI_ISL_365681	B/Cote D'Ivoire/458/2019	2019-03-22	Afica
EPI_ISL_364286	B/Mozambique/203/2019	2019-03-16	Afica
EPI_ISL_364285	B/Tanzania/1610/2019	2019-03-05	Afica
EPI_ISL_364255	B/Togo/332/2019	2019-02-28	Afica
EPI_ISL_364249	B/Togo/396/2019	2019-03-13	Afica
EPI_ISL_364246	B/Togo/451/2019	2019-03-13	Afica
EPI_ISL_364245	B/Togo/455/2019	2019-03-14	Afica
EPI_ISL_364239	B/Togo/389/2019	2019-03-09	Afica
EPI_ISL_364237	B/Togo/444/2019	2019-03-20	Afica
EPI_ISL_364236	B/Cote D'Ivoire/218/2019	2019-02-12	Afica
EPI_ISL_364223	B/Mozambique/54/2019	2019-01-17	Afica
EPI_ISL_364222	B/Mozambique/55/2019	2019-01-17	Afica
EPI_ISL_364211	B/Mozambique/164/2019	2019-03-07	Afica
EPI_ISL_364205	B/Mozambique/290/2019	2019-03-25	Afica
EPI_ISL_364199	B/Mozambique/244/2019	2019-03-19	Afica
EPI_ISL_363146	B/Mauritania/32-2019/2019	2019-01-16	Afica
EPI_ISL_363143	B/Mauritania/145-2019/2019	2019-04-10	Afica
EPI_ISL_362498	B/Congo/271/2019	2019-04-30	Afica
EPI_ISL_362496	B/Congo/219/2019	2019-04-04	Afica
EPI_ISL_362495	B/Congo/268/2019	2019-04-30	Afica
EPI_ISL_362494	B/Congo/262/2019	2019-04-24	Afica
EPI_ISL_362493	B/Niger/6453/2019	2019-01-11	Afica
EPI_ISL_362489	B/Niger/6387/2019	2019-01-08	Afica
EPI_ISL_362488	B/Niger/6543/2019	2019-01-31	Afica
EPI_ISL_362442	B/Tanzania/1633/2019	2019-03-22	Afica
EPI_ISL_362441	B/Tanzania/1632/2019	2019-03-22	Afica
EPI_ISL_362440	B/Tanzania/1625/2019	2019-03-12	Afica
EPI_ISL_362439	B/Tanzania/1613/2019	2019-03-06	Afica
EPI_ISL_362438	B/Tanzania/1612/2019	2019-03-06	Afica
EPI_ISL_356363	B/Burkina Faso/1462/2019	2019-01-15	Afica
EPI_ISL_356357	B/Burkina Faso/1479/2019	2019-01-21	Afica
EPI_ISL_356353	B/Burkina Faso/1474/2019	2019-01-21	Afica
EPI_ISL_356352	B/Burkina Faso/2449/2018	2018-12-31	Afica
EPI_ISL_355245	B/Temara/652/2019	2019-01-28	Afica
EPI_ISL_14991624	B/Philippines/1/2022	2022-08-08	Asia
EPI_ISL_14836424	B/India/CHENNAI-ICP-275/2021	2021-12-14	Asia
EPI_ISL_14836384	B/India/CHENNAI-ICPS-76/2021	2021-11-16	Asia
EPI_ISL_14836383	B/India/CHENNAI-ICPS-75/2021	2021-10-04	Asia
EPI_ISL_14836382	B/India/CHENNAI-ICP-250/2021	2021-12-07	Asia
EPI_ISL_14794761	B/Hong Kong/6893/2022	2022-06-02	Asia
EPI_ISL_14033663	B/Hebei-Chengde/11244/2021	2021-12-15	Asia
EPI_ISL_14033662	B/Beijing-Chaoyang/13011/2021	2021-12-20	Asia
EPI_ISL_14033661	B/Beijing-Chaoyang/13011/2021	2021-12-20	Asia
EPI_ISL_14033660	B/Neimenggu-Huimin/1526/2021	2021-12-20	Asia
EPI_ISL_14033659	B/Neimenggu-Yuquan/1591/2021	2021-12-10	Asia
EPI_ISL_14033658	B/Fujian-Meilie/11164/2021	2021-11-16	Asia
EPI_ISL_14033657	B/Fujian-Tongan/1964/2021	2021-12-06	Asia
EPI_ISL_14033656	B/Fujian-Dongshan/321/2021	2021-11-25	Asia
EPI_ISL_14033655	B/Fujian-Licheng/1962/2021	2021-11-22	Asia
EPI_ISL_14033654	B/Fujian-Licheng/11004/2021	2021-12-06	Asia
EPI_ISL_14033653	B/Fujian-Fengze/11252/2021	2021-12-13	Asia
EPI_ISL_14033652	B/Hubei-Xiaonan/11859/2021	2021-12-07	Asia
EPI_ISL_14033651	B/Hubei-Xiaonan/11859/2021	2021-12-07	Asia
EPI_ISL_14033650	B/Shandong-Taierzhuang/320/2021	2021-12-01	Asia
EPI_ISL_14033649	B/Shandong-Taierzhuang/320/2021	2021-12-01	Asia
EPI_ISL_14033648	B/Guangxi-Xinning/1940/2021	2021-11-16	Asia
EPI_ISL_14033647	B/Guangxi-Xinning/1940/2021	2021-11-16	Asia
EPI_ISL_14033646	B/Guangxi-Xixiangtang/351/2021	2021-11-16	Asia
EPI_ISL_14033645	B/Guangxi-Xixiangtang/351/2021	2021-11-16	Asia
EPI_ISL_14033644	B/Guangxi-Douanyaozuzizhi/550/2021	2021-11-24	Asia
EPI_ISL_14033643	B/Guangxi-Youjiang/542/2021	2021-12-07	Asia
EPI_ISL_14033642	B/Guangxi-Youjiang/542/2021	2021-12-07	Asia
EPI_ISL_14033641	B/Beijing-Huairou/11876/2021	2021-12-22	Asia
EPI_ISL_14033640	B/Beijing-Huairou/11876/2021	2021-12-22	Asia
EPI_ISL_14033639	B/Neimenggu-Dongsheng/1558/2021	2021-11-22	Asia
EPI_ISL_14033638	B/Neimenggu-Etuokeqi/31/2021	2021-12-22	Asia
EPI_ISL_14033637	B/Neimenggu-Etuokeqi/31/2021	2021-12-22	Asia
EPI_ISL_14033636	B/Neimenggu-Jining/1772/2021	2021-12-27	Asia
EPI_ISL_14033628	B/Fujian-Hanjiang/319/2021	2021-12-27	Asia
EPI_ISL_14033627	B/Jilin-Chaoyang/12395/2021	2021-12-21	Asia
EPI_ISL_14033626	B/Jilin-Chaoyang/12395/2021	2021-12-21	Asia
EPI_ISL_14033625	B/Sichuan-Lizhou/11143/2021	2021-12-14	Asia
EPI_ISL_14033624	B/Sichuan-Lizhou/11143/2021	2021-12-14	Asia
EPI_ISL_14033623	B/Neimenggu-Keerqin/11348/2021	2021-12-20	Asia
EPI_ISL_14033622	B/Liaoning-Huanggu/11581/2021	2021-12-21	Asia
EPI_ISL_14033621	B/Liaoning-Huanggu/11581/2021	2021-12-21	Asia
EPI_ISL_14033620	B/Liaoning-Lianshan/1630/2021	2021-12-29	Asia
EPI_ISL_14033619	B/Liaoning-Xinlongtai/31/2021	2021-12-20	Asia
EPI_ISL_14033618	B/Liaoning-Xinlongtai/31/2021	2021-12-20	Asia
EPI_ISL_14033617	B/Guizhou-Ceheng/311/2021	2021-12-30	Asia
EPI_ISL_14033616	B/Guizhou-Ceheng/311/2021	2021-12-30	Asia
EPI_ISL_14033615	B/Shanxi-Luzhou/1650/2021	2021-12-27	Asia
EPI_ISL_14033614	B/Shanxi-Gaoping/322/2021	2021-12-26	Asia
EPI_ISL_14033613	B/Shanxi-Gaoping/322/2021	2021-12-26	Asia
EPI_ISL_14033612	B/Xinjiang-Bole/1773/2021	2021-12-29	Asia
EPI_ISL_14033611	B/Xinjiang-Shayibake/315/2021	2021-12-28	Asia
EPI_ISL_14033610	B/Chongqing-Yubei/332/2021	2021-12-30	Asia
EPI_ISL_14033609	B/Chongqing-Yongchuan/1948/2021	2021-12-17	Asia
EPI_ISL_14033608	B/Chongqing-Fuling/11113/2021	2021-12-15	Asia
EPI_ISL_14033607	B/Yunnan-Qilin/51080/2021	2021-12-30	Asia
EPI_ISL_14033606	B/Yunnan-Xianggelila/11050/2021	2021-12-12	Asia
EPI_ISL_14033605	B/Fujian-Siming/11199/2021	2021-12-27	Asia
EPI_ISL_14033604	B/Fujian-Xinluo/12770/2021	2021-12-27	Asia
EPI_ISL_14033603	B/Hainan-Meilan/1955/2021	2021-12-20	Asia
EPI_ISL_14033602	B/Hainan-Meilan/1970/2021	2021-12-27	Asia
EPI_ISL_14033601	B/Hainan-Wenchang/11240/2021	2021-12-29	Asia
EPI_ISL_14033600	B/Guangdong-Zhongshan/363/2021	2021-12-23	Asia
EPI_ISL_14033599	B/Guangdong-Zhongshan/363/2021	2021-12-23	Asia
EPI_ISL_14033598	B/Guangdong-Duanzhou/11143/2021	2021-12-27	Asia
EPI_ISL_14033597	B/Guangdong-Duanzhou/11143/2021	2021-12-27	Asia
EPI_ISL_14033596	B/Beijing-Haidian/133/2022	2022-01-13	Asia
EPI_ISL_14033595	B/Guizhou-Honghuagang/19/2022	2022-01-04	Asia
EPI_ISL_14033594	B/Neimenggu-Wulanhaote/143/2022	2022-01-10	Asia
EPI_ISL_14033593	B/Zhejiang-Kecheng/127/2022	2022-01-10	Asia
EPI_ISL_14033592	B/Zhejiang-Nanhu/145/2022	2022-01-11	Asia
EPI_ISL_14033591	B/Guangxi-Babu/161/2022	2022-01-11	Asia
EPI_ISL_14033590	B/Guangxi-Jiangzhou/110/2022	2022-01-04	Asia
EPI_ISL_14033589	B/Guangxi-Cangwu/54/2022	2022-01-05	Asia
EPI_ISL_14033588	B/Guangxi-Xixiangtang/141/2022	2022-01-10	Asia
EPI_ISL_14033587	B/Guangxi-Xixiangtang/141/2022	2022-01-10	Asia
EPI_ISL_14033586	B/Xinjiang-Tacheng/121/2022	2022-01-05	Asia
EPI_ISL_14033585	B/Guangxi-Liangqing/397/2021	2021-12-09	Asia
EPI_ISL_14033584	B/Jiangsu-Hailing/154/2022	2022-01-11	Asia
EPI_ISL_14033583	B/Heilongjiang-Taoshan/1922/2021	2021-12-21	Asia
EPI_ISL_14033582	B/Heilongjiang-Jianshan/132/2022	2022-01-12	Asia
EPI_ISL_14033581	B/Heilongjiang-Xiangyang/164/2022	2022-01-11	Asia
EPI_ISL_14033580	B/Liaoning-Shuncheng/114/2022	2022-01-06	Asia
EPI_ISL_14033579	B/Neimenggu-Xincheng/142/2022	2022-01-10	Asia
EPI_ISL_14033578	B/Neimenggu-Xincheng/142/2022	2022-01-10	Asia
EPI_ISL_14033577	B/Shanxi-Yuci/119/2022	2022-01-05	Asia
EPI_ISL_14033576	B/Shanxi-Lishi/153/2022	2022-01-17	Asia
EPI_ISL_14033575	B/Shanxi-Xinfu/133/2022	2022-01-12	Asia
EPI_ISL_14033574	B/Shanxi-Xinfu/133/2022	2022-01-12	Asia
EPI_ISL_14033573	B/Shanxi-Xinghualing/11613/2021	2021-12-28	Asia
EPI_ISL_14033572	B/Shanxi-Chengqu/1113/2022	2022-01-14	Asia
EPI_ISL_14033571	B/Shanxi-Chengqu/1113/2022	2022-01-14	Asia
EPI_ISL_14033570	B/Chongqing-Banan/117/2022	2022-01-08	Asia
EPI_ISL_14033569	B/Chongqing-Qianjiang/14/2022	2022-01-04	Asia
EPI_ISL_14033568	B/Beijing-Huairou/177/2022	2022-01-12	Asia
EPI_ISL_14033567	B/Beijing-Huairou/177/2022	2022-01-12	Asia
EPI_ISL_14033566	B/Shanghai-Pudongxin/140/2022	2022-01-04	Asia
EPI_ISL_14033565	B/Shanghai-Fengxian/163/2022	2022-01-19	Asia
EPI_ISL_14033564	B/Guangdong-Huicheng/131/2022	2022-01-13	Asia
EPI_ISL_14033563	B/Guangdong-Huicheng/131/2022	2022-01-13	Asia
EPI_ISL_14033562	B/Guangdong-Maonan/35/2022	2022-01-07	Asia
EPI_ISL_14033561	B/Guangdong-Maonan/35/2022	2022-01-07	Asia
EPI_ISL_14033560	B/Guangdong-Meijiang/116/2022	2022-01-04	Asia
EPI_ISL_14033559	B/Guangdong-Jinping/135/2022	2022-01-11	Asia
EPI_ISL_14033558	B/Jilin-Chaoyang/1135/2022	2022-01-18	Asia
EPI_ISL_14033557	B/Hebei-Guangyang/1154/2022	2022-01-19	Asia
EPI_ISL_14033556	B/Henan-Suiyang/16/2022	2022-01-04	Asia
EPI_ISL_14033555	B/Qinghai-Delingha/1667/2021	2021-12-22	Asia
EPI_ISL_14033554	B/Qinghai-Chengzhong/1625/2021	2021-12-15	Asia
EPI_ISL_14033553	B/Liaoning-Zhenxin/117/2022	2022-01-05	Asia
EPI_ISL_14033552	B/Liaoning-Xinlongtai/135/2022	2022-01-11	Asia
EPI_ISL_14033551	B/Liaoning-Xigang/113/2022	2022-01-04	Asia
EPI_ISL_14033550	B/Guizhou-Kaili/143/2022	2022-01-12	Asia
EPI_ISL_14033549	B/Hunan-Hecheng/131/2022	2022-01-14	Asia
EPI_ISL_14033548	B/Ningxia-Litong/160/2022	2022-01-07	Asia
EPI_ISL_14033547	B/Ningxia-Litong/173/2022	2022-01-10	Asia
EPI_ISL_14033546	B/Fujian-Xiangcheng/138/2022	2022-01-12	Asia
EPI_ISL_14033545	B/Fujian-Cangshan/131/2022	2022-01-09	Asia
EPI_ISL_14033544	B/Fujian-Chengxiang/36/2022	2022-01-17	Asia
EPI_ISL_14033543	B/Hebei-Jizhou/185/2022	2022-01-24	Asia
EPI_ISL_14033542	B/Guizhou-Zhongshan/138/2022	2022-01-10	Asia
EPI_ISL_14033541	B/Jilin-Hunjiang/186/2022	2022-01-24	Asia
EPI_ISL_14033540	B/Jilin-Tiexi/190/2022	2022-01-25	Asia
EPI_ISL_14033539	B/Shanxi-Yanhu/124/2022	2022-01-11	Asia
EPI_ISL_14033538	B/Xinjiang-Yining/1161/2022	2022-01-31	Asia
EPI_ISL_14033537	B/Guangdong-Qingcheng/150/2022	2022-01-17	Asia
EPI_ISL_14033536	B/Shandong-Daiyue/17/2022	2022-01-04	Asia
EPI_ISL_14033535	B/Shandong-Donggang/131/2022	2022-01-04	Asia
EPI_ISL_14033534	B/Xinjiang-Yizhou/1715/2021	2021-12-27	Asia
EPI_ISL_14033533	B/Xinjiang-Kuerle/121/2022	2022-01-11	Asia
EPI_ISL_14033532	B/Shandong-Zhangdian/141/2022	2022-01-19	Asia
EPI_ISL_14033531	B/Heilongjiang-Taoshan/156/2022	2022-01-18	Asia
EPI_ISL_14033530	B/Shandong-Dongying/141/2022	2022-01-10	Asia
EPI_ISL_14033529	B/Shandong-Linqu/31/2022	2022-01-11	Asia
EPI_ISL_14033528	B/Anhui-Chaohu/38/2021	2021-12-06	Asia
EPI_ISL_14033527	B/Tianjin-Nankai/1920/2021	2021-11-13	Asia
EPI_ISL_14033526	B/Tianjin-Nankai/11035/2021	2021-12-13	Asia
EPI_ISL_14033525	B/Tianjin-Jinnan/1587/2021	2021-12-07	Asia
EPI_ISL_14033524	B/Henan-Guanchenghuizu/32/2021	2021-12-15	Asia
EPI_ISL_14033523	B/Yunnan-Luquanyizumiaozuzizhi/35/2021	2021-12-07	Asia
EPI_ISL_14033522	B/Guangdong-Chikan/1973/2021	2021-12-07	Asia
EPI_ISL_14033521	B/Xinjiang-Yizhou/1680/2021	2021-12-13	Asia
EPI_ISL_14033520	B/Xinjiang-Aletai/1608/2021	2021-12-14	Asia
EPI_ISL_14033519	B/Henan-Lushi/34/2021	2021-12-28	Asia
EPI_ISL_14033518	B/Fujian-Xiangcheng/22/2022	2022-01-03	Asia
EPI_ISL_14033517	B/Hebei-Hejian/1111/2022	2022-02-01	Asia
EPI_ISL_14033516	B/Jilin-Nanguan/177/2022	2022-01-24	Asia
EPI_ISL_14033515	B/Beijing-Xicheng/1205/2022	2022-01-24	Asia
EPI_ISL_14033514	B/Xinjiang-Hutubi/142/2022	2022-01-20	Asia
EPI_ISL_14033513	B/Liaoning-Xigang/163/2022	2022-01-10	Asia
EPI_ISL_14033512	B/Heilongjiang-Nangang/164/2022	2022-01-25	Asia
EPI_ISL_14033511	B/Shandong-Huaiyin/19/2022	2022-01-03	Asia
EPI_ISL_14033510	B/Shandong-Huancui/133/2022	2022-01-10	Asia
EPI_ISL_14033509	B/Guizhou-Xixiu/158/2022	2022-01-19	Asia
EPI_ISL_14033508	B/Guangdong-Duanzhou/149/2022	2022-01-17	Asia
EPI_ISL_14033507	B/Henan-Chuanhui/128/2022	2022-01-10	Asia
EPI_ISL_14033506	B/Henan-Xiangcheng/129/2022	2022-01-10	Asia
EPI_ISL_14033505	B/Yunnan-Shiping/34/2022	2022-01-11	Asia
EPI_ISL_14033504	B/Yunnan-Qilin/166/2022	2022-01-21	Asia
EPI_ISL_14033503	B/Sichuan-Shunqing/147/2022	2022-01-14	Asia
EPI_ISL_14033502	B/Sichuan-Qingyang/1228/2022	2022-02-07	Asia
EPI_ISL_14033501	B/Sichuan-Jingyang/1119/2022	2022-01-18	Asia
EPI_ISL_14033500	B/Jilin-Chaoyang/1135/2022	2022-01-18	Asia
EPI_ISL_14033499	B/Hunan-Xiangtan/151/2022	2022-01-17	Asia
EPI_ISL_14033498	B/Hunan-Yuhu/156/2022	2022-01-18	Asia
EPI_ISL_14033497	B/Hunan-Wuling/1234/2022	2022-02-07	Asia
EPI_ISL_14033496	B/Hunan-Lengshuitan/1181/2022	2022-01-25	Asia
EPI_ISL_14033495	B/Hunan-Heshan/1152/2022	2022-02-07	Asia
EPI_ISL_14033494	B/Xinjiang-Bole/1128/2022	2022-01-25	Asia
EPI_ISL_14033493	B/Xinjiang-Bole/1186/2022	2022-02-02	Asia
EPI_ISL_14033492	B/Xinjiang-Atushi/1205/2022	2022-02-10	Asia
EPI_ISL_14033491	B/Xinjiang-Aletai/177/2022	2022-02-03	Asia
EPI_ISL_14033490	B/Liaoning-Baita/126/2022	2022-01-10	Asia
EPI_ISL_14033489	B/Liaoning-Haizhou/181/2022	2022-02-02	Asia
EPI_ISL_14033488	B/Neimenggu-Linhe/1117/2022	2022-02-05	Asia
EPI_ISL_14033487	B/Shaanxi-Linwei/124/2022	2022-01-10	Asia
EPI_ISL_14033486	B/Shaanxi-Hantai/197/2022	2022-01-25	Asia
EPI_ISL_14033485	B/Shaanxi-Hantai/1141/2022	2022-02-07	Asia
EPI_ISL_14033484	B/Jiangsu-Hailing/1202/2022	2022-02-02	Asia
EPI_ISL_14033483	B/Zhejiang-Gongshu/194/2022	2022-01-26	Asia
EPI_ISL_14033482	B/Zhejiang-Haishu/164/2022	2022-01-10	Asia
EPI_ISL_14033481	B/Zhejiang-Haishu/1206/2022	2022-02-02	Asia
EPI_ISL_14033480	B/Zhejiang-Longwan/1197/2022	2022-02-08	Asia
EPI_ISL_14033479	B/Zhejiang-Liandou/1146/2022	2022-02-07	Asia
EPI_ISL_14033478	B/Shanxi-Chengqu/1104/2022	2022-02-05	Asia
EPI_ISL_14033477	B/Beijing-Chaoyang/164/2022	2022-01-10	Asia
EPI_ISL_14033476	B/Jilin-Nanguan/1114/2022	2022-02-05	Asia
EPI_ISL_14033475	B/Jilin-Tiexi/1138/2022	2022-02-07	Asia
EPI_ISL_14033474	B/Fujian-Siming/1113/2022	2022-02-06	Asia
EPI_ISL_14033473	B/Neimenggu-Wulanhaote/1228/2022	2022-02-10	Asia
EPI_ISL_14033472	B/Beijing-Chaoyang/1323/2022	2022-02-08	Asia
EPI_ISL_14033471	B/Neimenggu-Alashanzuoqi/1119/2022	2022-02-08	Asia
EPI_ISL_14033470	B/Henan-Weibin/1125/2022	2022-02-14	Asia
EPI_ISL_14033469	B/Henan-Shihe/181/2022	2022-02-02	Asia
EPI_ISL_14033468	B/Ningxia-Zhongning/1114/2022	2022-02-08	Asia
EPI_ISL_14033467	B/Shanghai-Fengxian/1139/2022	2022-02-14	Asia
EPI_ISL_14033466	B/Shanghai-Pudongxin/140/2022	2022-01-04	Asia
EPI_ISL_14033465	B/Shanghai-Pudongxin/1184/2022	2022-02-02	Asia
EPI_ISL_14033464	B/Shanghai-Xuhui/1109/2022	2022-02-07	Asia
EPI_ISL_14033463	B/Beijing-Haidian/183/2022	2022-02-03	Asia
EPI_ISL_14033462	B/Hebei-Chengde/154/2022	2022-01-17	Asia
EPI_ISL_14033461	B/Hebei-Ningjin/1151/2022	2022-02-14	Asia
EPI_ISL_14033460	B/Xinjiang-Yining/1175/2022	2022-02-04	Asia
EPI_ISL_14033459	B/Xinjiang-Gaochang/1119/2022	2022-02-02	Asia
EPI_ISL_14033458	B/Guangdong-Zhongshan/1111/2022	2022-02-08	Asia
EPI_ISL_14033457	B/Hainan-Meilan/1108/2022	2022-02-09	Asia
EPI_ISL_14033456	B/Hainan-Wenchang/147/2022	2022-01-11	Asia
EPI_ISL_14033455	B/Shandong-Boshan/1114/2022	2022-02-08	Asia
EPI_ISL_14033454	B/Shandong-Fushan/1129/2022	2022-02-15	Asia
EPI_ISL_14033453	B/Shandong-Rencheng/1206/2022	2022-01-25	Asia
EPI_ISL_14033452	B/Heilongjiang-Taoshan/1118/2022	2022-02-02	Asia
EPI_ISL_14033451	B/Shaanxi-Hanbin/1136/2022	2022-01-19	Asia
EPI_ISL_14033450	B/Shaanxi-Hanbin/1213/2022	2022-02-03	Asia
EPI_ISL_14033449	B/Liaoning-Shuncheng/196/2022	2022-02-04	Asia
EPI_ISL_14033448	B/Liaoning-Mingshan/1102/2022	2022-02-11	Asia
EPI_ISL_14033447	B/Zhejiang-Gongshu/1119/2022	2022-02-03	Asia
EPI_ISL_14033446	B/Zhejiang-Longwan/1160/2022	2022-02-07	Asia
EPI_ISL_14033445	B/Qinghai-Delingha/156/2022	2022-01-20	Asia
EPI_ISL_14033444	B/Heilongjiang-Jiguan/1133/2022	2022-02-08	Asia
EPI_ISL_14033443	B/Yunnan-Wuhua/1135/2022	2022-02-08	Asia
EPI_ISL_14033441	B/Yunnan-Chuxiong/11179/2021	2021-12-13	Asia
EPI_ISL_14033440	B/Hebei-Cixian/1108/2022	2022-02-05	Asia
EPI_ISL_14033439	B/Shandong-Boshan/1114/2022	2022-02-08	Asia
EPI_ISL_14033438	B/Shaanxi-Hanbin/155/2022	2022-01-12	Asia
EPI_ISL_14033437	B/Yunnan-Xishan/187/2022	2022-01-26	Asia
EPI_ISL_14033436	B/Qinghai-Chengbei/1100/2022	2022-02-06	Asia
EPI_ISL_14033435	B/Jilin-Nanguan/1139/2022	2022-02-09	Asia
EPI_ISL_14033434	B/Jilin-Hunjiang/1103/2022	2022-02-07	Asia
EPI_ISL_14033433	B/Fujian-Xinluo/1261/2022	2022-02-07	Asia
EPI_ISL_14033432	B/Fujian-Xiangcheng/1174/2022	2022-02-14	Asia
EPI_ISL_14033431	B/Ningxia-Dawukou/175/2022	2022-01-24	Asia
EPI_ISL_14033430	B/Ningxia-Litong/1195/2022	2022-02-18	Asia
EPI_ISL_14033429	B/Guizhou-Nanming/1252/2022	2022-02-06	Asia
EPI_ISL_14033428	B/Guizhou-Qixinguan/179/2022	2022-01-26	Asia
EPI_ISL_14033427	B/Guizhou-Xixiu/1122/2022	2022-02-16	Asia
EPI_ISL_14033426	B/Hebei-Luquan/1135/2022	2022-02-08	Asia
EPI_ISL_14033425	B/Sichuan-Chuanshan/1116/2022	2022-02-06	Asia
EPI_ISL_14033424	B/Jiangsu-Sucheng/72/2022	2022-02-22	Asia
EPI_ISL_14033423	B/Chongqing-Qianjiang/11281/2022	2022-02-14	Asia
EPI_ISL_14033422	B/Xinjiang-Yizhou/1164/2022	2022-02-14	Asia
EPI_ISL_14033421	B/Xinjiang-Kuerle/1165/2022	2022-02-03	Asia
EPI_ISL_14033420	B/Hubei-Xiantao/269/2022	2022-01-16	Asia
EPI_ISL_14033419	B/Liaoning-Shuncheng/196/2022	2022-02-04	Asia
EPI_ISL_14033418	B/Liaoning-Shuncheng/1131/2022	2022-02-08	Asia
EPI_ISL_14033417	B/Liaoning-Huanggu/1276/2022	2022-02-08	Asia
EPI_ISL_14033416	B/Henan-Beiguan/193/2022	2022-02-09	Asia
EPI_ISL_14033415	B/Gansu-Chengguan/1326/2022	2022-02-22	Asia
EPI_ISL_14033414	B/Guizhou-Honghuagang/1162/2022	2022-02-20	Asia
EPI_ISL_14033413	B/Yunnan-Anning/1104/2022	2022-02-16	Asia
EPI_ISL_14033412	B/Shanxi-Yanhu/1122/2022	2022-02-14	Asia
EPI_ISL_14033411	B/Sichuan-Shunqing/1169/2022	2022-02-24	Asia
EPI_ISL_14033410	B/Heilongjiang-Taoshan/1185/2022	2022-02-22	Asia
EPI_ISL_14033409	B/Ningxia-Shapotou/1125/2022	2022-02-07	Asia
EPI_ISL_14033408	B/Ningxia-Zhongning/1171/2022	2022-02-23	Asia
EPI_ISL_14033407	B/Fujian-Licheng/1122/2022	2022-02-14	Asia
EPI_ISL_14033406	B/Neimenggu-Alashanzuoqi/1175/2022	2022-02-21	Asia
EPI_ISL_14033405	B/Jilin-Ningjiang/1164/2022	2022-03-01	Asia
EPI_ISL_14033404	B/Fujian-Licheng/349/2022	2022-01-10	Asia
EPI_ISL_14033403	B/Henan-Shancheng/187/2022	2022-02-03	Asia
EPI_ISL_14033402	B/Qinghai-Geermu/163/2022	2022-03-08	Asia
EPI_ISL_14033401	B/Heilongjiang-Daoli/1213/2022	2022-03-17	Asia
EPI_ISL_14033400	B/Heilongjiang-Tiefeng/1173/2022	2022-03-01	Asia
EPI_ISL_14033399	B/Heilongjiang-Nangang/1206/2022	2022-03-07	Asia
EPI_ISL_14033398	B/Qinghai-Chengdong/1289/2022	2022-03-02	Asia
EPI_ISL_14033397	B/Hunan-Lengshuitan/1380/2022	2022-03-01	Asia
EPI_ISL_14033396	B/Jiangsu-Xuzhougulou/1142/2022	2022-02-22	Asia
EPI_ISL_14033395	B/Xinjiang-Bole/1437/2022	2022-03-06	Asia
EPI_ISL_14033394	B/Guangdong-Chancheng/1180/2022	2022-02-28	Asia
EPI_ISL_14033393	B/Guangdong-Ruyuanyaozuzizhi/346/2022	2022-03-01	Asia
EPI_ISL_14033392	B/Shandong-Shizhong/1123/2022	2022-03-09	Asia
EPI_ISL_14033391	B/Ningxia-Litong/1267/2022	2022-03-08	Asia
EPI_ISL_14033390	B/Ningxia-Xinqing/1416/2022	2022-03-01	Asia
EPI_ISL_14033389	B/Sichuan-Fucheng/1447/2022	2022-03-04	Asia
EPI_ISL_14033388	B/Yunnan-Anning/1120/2022	2022-02-22	Asia
EPI_ISL_14033387	B/Neimenggu-Wulanhaote/1271/2022	2022-02-14	Asia
EPI_ISL_14033386	B/Fujian-Gulou/1118/2022	2022-02-06	Asia
EPI_ISL_14033385	B/Guizhou-Zhongshan/1215/2022	2022-02-28	Asia
EPI_ISL_14033384	B/Shaanxi-Baota/1208/2022	2022-02-13	Asia
EPI_ISL_14033383	B/Beijing-Chaoyang/1540/2022	2022-03-01	Asia
EPI_ISL_14033382	B/Beijing-Chaoyang/1540/2022	2022-03-01	Asia
EPI_ISL_14033381	B/Liaoning-Donggang/1142/2022	2022-02-22	Asia
EPI_ISL_14033380	B/Liaoning-Donggang/1142/2022	2022-02-22	Asia
EPI_ISL_14033379	B/Sichuan-Gaoxin/1188/2022	2022-03-03	Asia
EPI_ISL_14033378	B/Sichuan-Yucheng/1409/2022	2022-03-01	Asia
EPI_ISL_14033377	B/Sichuan-Gaoxin/1188/2022	2022-03-03	Asia
EPI_ISL_14033376	B/Hebei-Ningjin/1220/2022	2022-03-01	Asia
EPI_ISL_14033375	B/Neimenggu-Xilinhaote/1300/2022	2022-03-09	Asia
EPI_ISL_14033374	B/Henan-Yicheng/1210/2022	2022-03-07	Asia
EPI_ISL_14033373	B/Ningxia-Litong/1242/2022	2022-03-03	Asia
EPI_ISL_14033372	B/Ningxia-Zhongning/1200/2022	2022-03-07	Asia
EPI_ISL_14033371	B/Chongqing-Yongchuan/189/2022	2022-02-27	Asia
EPI_ISL_14033370	B/Xinjiang-Midong/1254/2022	2022-03-08	Asia
EPI_ISL_14033369	B/Xinjiang-Midong/1254/2022	2022-03-08	Asia
EPI_ISL_14033368	B/Fujian-Tongan/1227/2022	2022-03-07	Asia
EPI_ISL_14033367	B/Hubei-Maojian/1488/2022	2022-03-02	Asia
EPI_ISL_14033366	B/Jiangsu-Guangling/1508/2022	2022-03-17	Asia
EPI_ISL_14033365	B/Zhejiang-Shangcheng/1243/2022	2022-03-01	Asia
EPI_ISL_14033364	B/Liaoning-Huanggu/1454/2022	2022-03-08	Asia
EPI_ISL_14033363	B/Liaoning-Yinzhou/1163/2022	2022-03-01	Asia
EPI_ISL_14033362	B/Guizhou-Douyun/1290/2022	2022-03-15	Asia
EPI_ISL_14033361	B/Tianjin-Nankai/1219/2022	2022-02-08	Asia
EPI_ISL_14033360	B/Henan-Chuanhui/1193/2022	2022-03-07	Asia
EPI_ISL_14033359	B/Shaanxi-Baota/1278/2022	2022-02-26	Asia
EPI_ISL_14033358	B/Shaanxi-Baota/1278/2022	2022-02-26	Asia
EPI_ISL_14033357	B/Heilongjiang-Gongnong/1213/2022	2022-03-17	Asia
EPI_ISL_14033356	B/Heilongjiang-Gongnong/1213/2022	2022-03-17	Asia
EPI_ISL_14033355	B/Qinghai-Chengdong/1424/2022	2022-03-23	Asia
EPI_ISL_14033354	B/Qinghai-Datonghuizutuzuzizhi/2181/2022	2022-03-03	Asia
EPI_ISL_14033353	B/Sichuan-Cuiping/1130/2022	2022-03-01	Asia
EPI_ISL_14033352	B/Fujian-Hanjiang/312/2022	2022-03-02	Asia
EPI_ISL_14033351	B/Yunnan-Yingjiang/51/2022	2022-03-09	Asia
EPI_ISL_14033350	B/Guangdong-Dongwanbendi/2105/2022	2022-03-14	Asia
EPI_ISL_14033349	B/Guangdong-Maonan/326/2022	2022-03-10	Asia
EPI_ISL_14033348	B/Zhejiang-Dinghai/1322/2022	2022-03-22	Asia
EPI_ISL_14033347	B/Chongqing-Qianjiang/11423/2022	2022-03-14	Asia
EPI_ISL_14033346	B/Chongqing-Qianjiang/11480/2022	2022-03-23	Asia
EPI_ISL_14033345	B/Neimenggu-Alashanzuoqi/1271/2022	2022-03-24	Asia
EPI_ISL_14033344	B/Guizhou-Zhongshan/1296/2022	2022-03-21	Asia
EPI_ISL_14033343	B/Beijing-Huairou/1468/2022	2022-03-21	Asia
EPI_ISL_14033342	B/Fujian-Tongan/1304/2022	2022-03-28	Asia
EPI_ISL_14033341	B/Sichuan-Chuanshan/1329/2022	2022-03-22	Asia
EPI_ISL_14033298	B/Hebei-Lunan/1523/2022	2022-03-15	Asia
EPI_ISL_14033297	B/Xinjiang-Hetian/1345/2022	2022-03-16	Asia
EPI_ISL_14033296	B/Hainan-Xiuying/1611/2021	2021-07-22	Asia
EPI_ISL_14033295	B/Guangdong-Maonan/1250/2022	2022-03-29	Asia
EPI_ISL_14033294	B/Shandong-Fushan/1256/2022	2022-03-30	Asia
EPI_ISL_14033293	B/Heilongjiang-Taoshan/1337/2022	2022-04-06	Asia
EPI_ISL_14033292	B/Heilongjiang-Yimei/1603/2022	2022-03-30	Asia
EPI_ISL_14033291	B/Shaanxi-Linwei/1163/2022	2022-02-28	Asia
EPI_ISL_14033273	B/Fujian-Jianou/31/2022	2022-02-25	Asia
EPI_ISL_14033272	B/Jilin-Chuanying/1303/2022	2022-02-14	Asia
EPI_ISL_14033271	B/Heilongjiang-Yimei/1427/2022	2022-03-02	Asia
EPI_ISL_14033270	B/Liaoning-Tiedong/1313/2022	2022-03-10	Asia
EPI_ISL_14033269	B/Liaoning-Tiexi/1292/2022	2022-03-15	Asia
EPI_ISL_14033268	B/Neimenggu-Wulanhaote/1478/2022	2022-03-21	Asia
EPI_ISL_14033267	B/Shaanxi-Baota/1439/2022	2022-03-21	Asia
EPI_ISL_14033266	B/Neimenggu-Xilinhaote/1347/2022	2022-03-23	Asia
EPI_ISL_14033265	B/Zhejiang-Linhai/1328/2022	2022-03-23	Asia
EPI_ISL_14033264	B/Liaoning-Mingshan/1261/2022	2022-03-25	Asia
EPI_ISL_14033263	B/Guangdong-Zhenjiang/865/2022	2022-03-28	Asia
EPI_ISL_14033262	B/Zhejiang-Yuecheng/1484/2022	2022-03-28	Asia
EPI_ISL_14033261	B/Guangdong-Maonan/1250/2022	2022-03-29	Asia
EPI_ISL_14033260	B/Guizhou-Honghuagang/1315/2022	2022-04-03	Asia
EPI_ISL_14033259	B/Yunnan-Yingjiang/33/2022	2022-04-04	Asia
EPI_ISL_14033258	B/Fujian-Tongan/1351/2022	2022-04-04	Asia
EPI_ISL_14033257	B/Gansu-Anding/1262/2022	2022-04-04	Asia
EPI_ISL_14033256	B/Guangdong-Zhongshan/1309/2022	2022-04-04	Asia
EPI_ISL_14033255	B/Neimenggu-Alashanzuoqi/1300/2022	2022-04-05	Asia
EPI_ISL_14033254	B/Neimenggu-Alashanzuoqi/1300/2022	2022-04-05	Asia
EPI_ISL_14033253	B/Zhejiang-Nanhu/1374/2022	2022-04-06	Asia
EPI_ISL_14033252	B/Hunan-Tianyuan/1329/2022	2022-04-06	Asia
EPI_ISL_14033251	B/Hunan-Tianyuan/1329/2022	2022-04-06	Asia
EPI_ISL_14033250	B/Zhejiang-Yuecheng/1554/2022	2022-04-11	Asia
EPI_ISL_14033249	B/Fujian-Xinluo/1753/2022	2022-04-11	Asia
EPI_ISL_14033248	B/Fujian-Xinluo/1753/2022	2022-04-11	Asia
EPI_ISL_14033247	B/Guizhou-Bijiang/1283/2022	2022-04-11	Asia
EPI_ISL_14033246	B/Fujian-Xiangcheng/1329/2022	2022-04-11	Asia
EPI_ISL_14033245	B/Hunan-Lusong/1356/2022	2022-04-11	Asia
EPI_ISL_14033244	B/Hunan-Lusong/1356/2022	2022-04-11	Asia
EPI_ISL_14033243	B/Heilongjiang-Nangang/1296/2022	2022-04-12	Asia
EPI_ISL_14033242	B/Henan-Yicheng/1316/2022	2022-04-13	Asia
EPI_ISL_14033241	B/Hebei-Luquan/1400/2022	2022-04-18	Asia
EPI_ISL_14033240	B/Neimenggu-Haibowan/1411/2022	2022-04-18	Asia
EPI_ISL_14033239	B/Gansu-Xifeng/1302/2022	2022-04-18	Asia
EPI_ISL_14033238	B/Sichuan-Qingyang/1769/2022	2022-04-19	Asia
EPI_ISL_14033237	B/Sichuan-Qingyang/1769/2022	2022-04-19	Asia
EPI_ISL_14033236	B/Shaanxi-Qindou/1421/2022	2022-04-25	Asia
EPI_ISL_14033235	B/Chongqing-Qianjiang/11633/2022	2022-04-25	Asia
EPI_ISL_14033234	B/Gansu-Linxia/1338/2022	2022-05-02	Asia
EPI_ISL_14033233	B/Fujian-Sanyuan/1438/2022	2022-05-03	Asia
EPI_ISL_14033232	B/Guizhou-Bijiang/1344/2022	2022-05-04	Asia
EPI_ISL_14033231	B/Fujian-Xinluo/1898/2022	2022-05-04	Asia
EPI_ISL_14033230	B/Fujian-Xinluo/1898/2022	2022-05-04	Asia
EPI_ISL_14033229	B/Hunan-Tianyuan/1437/2022	2022-05-05	Asia
EPI_ISL_14033228	B/Guangdong-Futian/1745/2022	2022-05-09	Asia
EPI_ISL_14033227	B/Zhejiang-Longwan/1573/2022	2022-05-10	Asia
EPI_ISL_14033226	B/Zhejiang-Nanhu/1517/2022	2022-05-16	Asia
EPI_ISL_14033225	B/Guangxi-Yongning/327/2022	2022-05-17	Asia
EPI_ISL_14033224	B/Gansu-Suzhou/1359/2022	2022-05-22	Asia
EPI_ISL_14033223	B/Guangdong-Chancheng/1421/2022	2022-05-23	Asia
EPI_ISL_14033222	B/Hunan-Tianyuan/1528/2022	2022-05-23	Asia
EPI_ISL_14033221	B/Fujian-Xinluo/11063/2022	2022-05-24	Asia
EPI_ISL_14033220	B/Fujian-Xinluo/11063/2022	2022-05-24	Asia
EPI_ISL_14033219	B/Yunnan-Qilin/1414/2022	2022-05-26	Asia
EPI_ISL_14033218	B/Guangdong-Zhongshan/1487/2022	2022-06-01	Asia
EPI_ISL_14033217	B/Hunan-Jishou/11034/2022	2022-05-09	Asia
EPI_ISL_13632067	B/Myanmar/21M024/2021	2021-11-09	Asia
EPI_ISL_13631829	B/Myanmar/21M023/2021	2021-11-09	Asia
EPI_ISL_13631828	B/Myanmar/21M015/2021	2021-11-03	Asia
EPI_ISL_9109671	B/Myanmar/I067/2021	2021-10-21	Asia
EPI_ISL_8847909	B/India/Aurangabad-QC_21_61/2021_Sept	2021-09-20	Asia
EPI_ISL_5365859	B/Qatar/47-VI-21-2376814/2021	2021-05-18	Asia
EPI_ISL_5365858	B/Qatar/34-VI-21-1991557/2021	2021-04-25	Asia
EPI_ISL_5365857	B/Qatar/24-VI-21-1993651/2021	2021-04-25	Asia
EPI_ISL_5365856	B/Qatar/21-VI-21-2331965/2021	2021-05-16	Asia
EPI_ISL_5365855	B/Qatar/16-VI-21-3744979/2021	2021-07-31	Asia
EPI_ISL_5365854	B/Qatar/16-VI-21-3506748/2021	2021-07-18	Asia
EPI_ISL_5365853	B/Qatar/16-VI-21-3268554/2021	2021-07-06	Asia
EPI_ISL_5365852	B/Qatar/16-VI-21-2216251/2021	2021-05-08	Asia
EPI_ISL_5365851	B/Qatar/15-VI-21-3927143/2021	2021-08-09	Asia
EPI_ISL_5365850	B/Qatar/13-VI-21-2113853/2021	2021-05-02	Asia
EPI_ISL_5365849	B/Qatar/11-VI-21-2542617/2021	2021-05-29	Asia
EPI_ISL_5365848	B/Qatar/10-VI-21-3067935/2021	2021-06-26	Asia
EPI_ISL_5365847	B/Qatar/10-VI-21-3001000/2021	2021-06-23	Asia
EPI_ISL_5365846	B/Qatar/10-VI-21-2307943/2021	2021-05-14	Asia
EPI_ISL_5365845	B/Qatar/10-VI-21-2160110/2021	2021-05-05	Asia
EPI_ISL_5365844	B/Qatar/10-VI-21-2014283/2021	2021-04-26	Asia
EPI_ISL_3613060	B/Sichuan-Jingyang/12048/2019	2019-11-26	Asia
EPI_ISL_2695999	B/Qinghai-Yushu/1146/2021	2021-03-31	Asia
EPI_ISL_2695998	B/Hunan-Beihu/1542/2021	2021-03-31	Asia
EPI_ISL_2695997	B/Guangxi-Xixiangtang/1259/2021	2021-03-30	Asia
EPI_ISL_2695995	B/Neimenggu-Dongsheng/1233/2021	2021-03-23	Asia
EPI_ISL_2695994	B/Hubei-Xianan/1346/2021	2021-03-22	Asia
EPI_ISL_2695993	B/Qinghai-Yushu/194/2021	2021-03-20	Asia
EPI_ISL_2695992	B/Henan-Luolong/1218/2021	2021-03-17	Asia
EPI_ISL_2695991	B/Hunan-Jingzhoumiaozudongzuzizhi/35/2021	2021-04-22	Asia
EPI_ISL_2695989	B/Hunan-Yanfeng/1309/2021	2021-04-20	Asia
EPI_ISL_2695988	B/Zhejiang-Haishu/1785/2021	2021-04-19	Asia
EPI_ISL_2695987	B/Hunan-Zhengxiang/322/2021	2021-04-19	Asia
EPI_ISL_2695986	B/Hunan-Zhengxiang/322/2021	2021-04-19	Asia
EPI_ISL_2695985	B/Hunan-Jishou/1678/2021	2021-04-18	Asia
EPI_ISL_2695984	B/Henan-Dengfeng/311/2021	2021-04-14	Asia
EPI_ISL_2695983	B/Zhejiang-Kecheng/1343/2021	2021-04-12	Asia
EPI_ISL_2695982	B/Henan-Jinshui/1269/2021	2021-04-12	Asia
EPI_ISL_2695981	B/Chongqing-Yubei/1388/2021	2021-04-06	Asia
EPI_ISL_2695980	B/Jiangxi-Zhushan/1345/2021	2021-04-05	Asia
EPI_ISL_2695979	B/Jiangxi-Zhanggong/1346/2021	2021-04-05	Asia
EPI_ISL_2695978	B/Jiangxi-Zhanggong/539/2021	2021-03-31	Asia
EPI_ISL_2695977	B/Hubei-Yuanan/232/2021	2021-04-27	Asia
EPI_ISL_2695976	B/Jiangxi-Zhushan/1414/2021	2021-04-26	Asia
EPI_ISL_2695975	B/Neimenggu-Kundoulun/1312/2021	2021-04-26	Asia
EPI_ISL_2695974	B/Gansu-Linxia/1558/2021	2021-04-26	Asia
EPI_ISL_2695973	B/Gansu-Linxia/1558/2021	2021-04-26	Asia
EPI_ISL_2695972	B/Gansu-Jingyuan/320/2021	2021-04-23	Asia
EPI_ISL_2695971	B/Jiangxi-Donghu/1751/2021	2021-04-21	Asia
EPI_ISL_2695970	B/Jiangxi-Donghu/1751/2021	2021-04-21	Asia
EPI_ISL_2695969	B/Fujian-Zhangpu/318/2021	2021-04-20	Asia
EPI_ISL_2695968	B/Fujian-Zhangpu/318/2021	2021-04-20	Asia
EPI_ISL_2695935	B/Fujian-Jiaocheng/1430/2021	2021-03-02	Asia
EPI_ISL_2695934	B/Guizhou-Kaili/1189/2021	2021-03-02	Asia
EPI_ISL_2695933	B/Fujian-Sanyuan/2293/2021	2021-03-02	Asia
EPI_ISL_2695932	B/Hunan-Yuhua/1334/2021	2021-03-02	Asia
EPI_ISL_2695931	B/Hunan-Yuhua/1334/2021	2021-03-02	Asia
EPI_ISL_2695930	B/Ningxia-Shapotou/1178/2021	2021-03-03	Asia
EPI_ISL_2695929	B/Jiangxi-Xihu/1220/2021	2021-03-03	Asia
EPI_ISL_2695928	B/Shanghai-Fengxian/1195/2021	2021-03-03	Asia
EPI_ISL_2695927	B/Guangdong-Zhenjiang/1173/2021	2021-03-03	Asia
EPI_ISL_2695926	B/Jiangxi-Anyuan/1165/2021	2021-03-03	Asia
EPI_ISL_2695925	B/Jiangxi-Linchuan/1204/2021	2021-03-06	Asia
EPI_ISL_2695924	B/Chongqing-Qianjiang/1233/2021	2021-03-06	Asia
EPI_ISL_2695923	B/Jiangxi-Zhushan/1203/2021	2021-03-08	Asia
EPI_ISL_2695922	B/Guangdong-Pengjiang/38/2021	2021-03-08	Asia
EPI_ISL_2695921	B/Guangdong-Zhenjiang/1184/2021	2021-03-08	Asia
EPI_ISL_2695920	B/Guizhou-Kaili/1212/2021	2021-03-08	Asia
EPI_ISL_2695919	B/Zhejiang-Yiwu/1226/2021	2021-03-08	Asia
EPI_ISL_2695918	B/Shanghai-Changning/1249/2021	2021-03-09	Asia
EPI_ISL_2695917	B/Gansu-Jingyuan/1190/2021	2021-03-10	Asia
EPI_ISL_2695916	B/Guangdong-Zhenjiang/1193/2021	2021-03-10	Asia
EPI_ISL_2695915	B/Zhejiang-Wenling/2273/2021	2021-03-10	Asia
EPI_ISL_2695914	B/Zhejiang-Jiaojiang/1209/2021	2021-03-10	Asia
EPI_ISL_2695913	B/Ningxia-Shapotou/1200/2021	2021-03-10	Asia
EPI_ISL_2695912	B/Ningxia-Shapotou/1200/2021	2021-03-10	Asia
EPI_ISL_2695909	B/Yunnan-Linxiang/126/2021	2021-03-12	Asia
EPI_ISL_2695908	B/Guangdong-Doumen/52/2021	2021-03-15	Asia
EPI_ISL_2695907	B/Hunan-Yuhua/1404/2021	2021-03-15	Asia
EPI_ISL_2695906	B/Gansu-Minxian/337/2021	2021-03-15	Asia
EPI_ISL_2695905	B/Hunan-Jishou/1433/2021	2021-03-15	Asia
EPI_ISL_2695904	B/Hunan-Jishou/1433/2021	2021-03-15	Asia
EPI_ISL_2695903	B/Hubei-Qiaokou/1178/2021	2021-03-15	Asia
EPI_ISL_2695902	B/Hubei-Qiaokou/1178/2021	2021-03-15	Asia
EPI_ISL_2695901	B/Hubei-Liangzihu/32/2021	2021-03-15	Asia
EPI_ISL_2695900	B/Hubei-Liangzihu/32/2021	2021-03-15	Asia
EPI_ISL_2695899	B/Hubei-Xianan/31/2021	2021-03-15	Asia
EPI_ISL_2695898	B/Hubei-Xianan/31/2021	2021-03-15	Asia
EPI_ISL_2695897	B/Zhejiang-Yongkang/1274/2021	2021-03-15	Asia
EPI_ISL_2695896	B/Zhejiang-Yongkang/1274/2021	2021-03-15	Asia
EPI_ISL_2695895	B/Jiangxi-Xinzhou/1248/2021	2021-03-15	Asia
EPI_ISL_2695894	B/Henan-Zhaoling/1204/2021	2021-03-15	Asia
EPI_ISL_2695893	B/Hunan-Tianyuan/1288/2021	2021-03-15	Asia
EPI_ISL_2695892	B/Guizhou-Kaili/1221/2021	2021-03-15	Asia
EPI_ISL_2695891	B/Hunan-Tianyuan/1282/2021	2021-03-15	Asia
EPI_ISL_2695890	B/Hunan-Lusong/1232/2021	2021-03-15	Asia
EPI_ISL_2695889	B/Hunan-Lusong/1232/2021	2021-03-15	Asia
EPI_ISL_2695888	B/Jiangxi-Anyuan/1215/2021	2021-03-17	Asia
EPI_ISL_2695887	B/Hunan-Wuling/11182/2021	2021-04-02	Asia
EPI_ISL_2695886	B/Neimenggu-Donghe/1330/2021	2021-04-05	Asia
EPI_ISL_1483364	B/FUKUSHIMA/4/2020	2020-03-01	Asia
EPI_ISL_1483363	B/FUKUSHIMA/3/2020	2020-03-09	Asia
EPI_ISL_1041031	B/Philippines/4/2020	2020-01-20	Asia
EPI_ISL_639726	B/Bhutan/100/2020	2020-01-16	Asia
EPI_ISL_639725	B/Bhutan/296/2020	2020-03-10	Asia
EPI_ISL_639724	B/Bhutan/862/2020	2020-02-14	Asia
EPI_ISL_639723	B/Bhutan/1616/2020	2020-03-27	Asia
EPI_ISL_639722	B/Bhutan/1132/2020	2020-03-11	Asia
EPI_ISL_639721	B/Bhutan/1113/2020	2020-02-07	Asia
EPI_ISL_639720	B/Bhutan/1602/2020	2020-01-29	Asia
EPI_ISL_639719	B/Bhutan/1177/2020	2020-02-18	Asia
EPI_ISL_500498	B/HAMAMATU-C/16/2020	2020-02-28	Asia
EPI_ISL_500497	B/NIIGATA-C/21/2020	2020-03-01	Asia
EPI_ISL_500496	B/KITAKYUSYU/3/2019	2019-12-14	Asia
EPI_ISL_500495	B/SHIGA/12/2020	2020-02-07	Asia
EPI_ISL_500494	B/SAPPORO/16/2020	2020-02-17	Asia
EPI_ISL_500493	B/SAPPORO/2/2020	2020-01-20	Asia
EPI_ISL_500492	B/KAGAWA/20111/2020	2020-02-17	Asia
EPI_ISL_500490	B/UTSUNOMIYA/247/2020	2020-02-25	Asia
EPI_ISL_500489	B/YOKOHAMA/21/2020	2020-02-17	Asia
EPI_ISL_500488	B/SAITAMA/4/2020	2020-01-14	Asia
EPI_ISL_500487	B/YAMAGATA/29/2020	2020-01-21	Asia
EPI_ISL_491903	B/Bhutan/669/2019	2019-08-24	Asia
EPI_ISL_491900	B/Bhutan/643/2019	2019-09-04	Asia
EPI_ISL_491897	B/Bhutan/1448/2019	2019-07-24	Asia
EPI_ISL_491890	B/Bhutan/123/2019	2019-08-01	Asia
EPI_ISL_491879	B/Laos/2512/2019	2019-09-09	Asia
EPI_ISL_491874	B/Laos/3412/2019	2019-11-20	Asia
EPI_ISL_491872	B/Laos/3788/2019	2019-12-17	Asia
EPI_ISL_491869	B/Lebanon/28/2020	2020-01-01	Asia
EPI_ISL_491867	B/Laos/2828/2019	2019-10-10	Asia
EPI_ISL_491866	B/Bangladesh/1132/2019	2019-10-20	Asia
EPI_ISL_491863	B/Laos/2901/2019	2019-10-08	Asia
EPI_ISL_491861	B/Bahrain/740/2019	2019-11-18	Asia
EPI_ISL_491859	B/Bangladesh/496/2019	2019-11-09	Asia
EPI_ISL_491858	B/Bangladesh/497/2019	2019-11-09	Asia
EPI_ISL_491854	B/Bahrain/824/2019	2019-12-08	Asia
EPI_ISL_491846	B/Bhutan/633/2019	2019-08-15	Asia
EPI_ISL_426272	B/Karaganda/480/2019	2019-11-27	Asia
EPI_ISL_426271	B/Karaganda/479/2019	2019-11-28	Asia
EPI_ISL_426269	B/Nur-Sultan/476/2019	2019-11-22	Asia
EPI_ISL_426268	B/Nur-Sultan/475/2019	2019-11-01	Asia
EPI_ISL_426261	B/Kazakhstan/9440/2019	2019-12-29	Asia
EPI_ISL_426260	B/Kazakhstan/9433/2019	2019-12-18	Asia
EPI_ISL_426259	B/Kazakhstan/9379/2019	2019-12-10	Asia
EPI_ISL_426258	B/Kazakhstan/9374/2019	2019-12-10	Asia
EPI_ISL_426257	B/Kazakhstan/9363/2019	2019-12-23	Asia
EPI_ISL_426256	B/Kazakhstan/157/2019	2019-12-10	Asia
EPI_ISL_418493	B/Tajikistan/151/2019	2019-12-19	Asia
EPI_ISL_418492	B/South_lebanon/Tyre/NS26/2019	2019-12-24	Asia
EPI_ISL_418491	B/South_lebanon/Tyre/NS18/2019	2019-12-23	Asia
EPI_ISL_418490	B/South_lebanon/Tyre/NS14/2019	2019-12-23	Asia
EPI_ISL_418489	B/South_lebanon/Saida/57/2020	2020-01-10	Asia
EPI_ISL_418488	B/Qatar/47-VI-19-0062540/2019	2019-10-17	Asia
EPI_ISL_418487	B/Qatar/13-VI-19-0063573/2019	2019-10-20	Asia
EPI_ISL_418486	B/Mount_Lebanon/Ain_W_zein/3/2019	2019-12-26	Asia
EPI_ISL_418485	B/Mount_Lebanon/Ain_W_zein/1/2019	2019-12-26	Asia
EPI_ISL_418478	B/Kyrgyzstan/307/2019	2019-12-14	Asia
EPI_ISL_418477	B/Kyrgyzstan/200/2019	2019-12-16	Asia
EPI_ISL_410323	B/HK/997/2019	2019-11-28	Asia
EPI_ISL_410322	B/HK/990/2019	2019-11-07	Asia
EPI_ISL_410321	B/HK/986/2019	2019-11-03	Asia
EPI_ISL_410299	B/Sri Lanka/29/2019	2019-12-26	Asia
EPI_ISL_410298	B/Sri Lanka/26/2019	2019-12-10	Asia
EPI_ISL_410297	B/Sri Lanka/17/2020	2020-01-21	Asia
EPI_ISL_410296	B/Sri Lanka/16/2020	2020-01-20	Asia
EPI_ISL_410221	B/Georgia/1213/2019	2019-12-23	Asia
EPI_ISL_410220	B/Georgia/96/2020	2020-01-14	Asia
EPI_ISL_410219	B/Georgia/72/2020	2020-01-10	Asia
EPI_ISL_410217	B/Georgia/65/2020	2020-01-09	Asia
EPI_ISL_410208	B/Brunei/13/2019	2019-08-14	Asia
EPI_ISL_410207	B/Malaysia/UM009/2019	2019-08-07	Asia
EPI_ISL_410206	B/Malaysia/UM008/2019	2019-08-01	Asia
EPI_ISL_410205	B/Malaysia/RP2138/2019	2019-07-10	Asia
EPI_ISL_410202	B/Cambodia/E0109366/2019	2019-12-10	Asia
EPI_ISL_410201	B/Cambodia/D1225364/2019	2019-12-18	Asia
EPI_ISL_410200	B/Cambodia/FSS42434/2019	2019-11-25	Asia
EPI_ISL_410199	B/Cambodia/FSS41540/2019	2019-12-07	Asia
EPI_ISL_410198	B/Cambodia/D1016373/2019	2019-10-01	Asia
EPI_ISL_410197	B/Cambodia/D1216371/2019	2019-11-20	Asia
EPI_ISL_410196	B/Cambodia/D1216360/2019	2019-11-13	Asia
EPI_ISL_410195	B/Chiang Rai/1387/2019	2019-12-13	Asia
EPI_ISL_410194	B/Philippines/27/2019	2019-10-07	Asia
EPI_ISL_410135	B/Sichuan-Qingyang/12039/2019	2019-12-07	Asia
EPI_ISL_409836	B/South_lebanon/Tyre/NS26/2019	2019-12-24	Asia
EPI_ISL_409835	B/South_lebanon/Tyre/NS18/2019	2019-12-23	Asia
EPI_ISL_409832	B/Palestine/14S/2019	2019-12-15	Asia
EPI_ISL_409831	B/Palestine/12H/2019	2019-12-16	Asia
EPI_ISL_409830	B/Palestine/11R/2019	2019-12-14	Asia
EPI_ISL_409828	B/Mount_Lebanon/Ain_W_zein/563/2019	2019-12-04	Asia
EPI_ISL_409827	B/Mount_Lebanon/Ain_W_zein/548/2019	2019-10-28	Asia
EPI_ISL_409826	B/Mount_Lebanon/Ain_W_zein/3/2019	2019-12-26	Asia
EPI_ISL_409816	B/Kyrgyzstan/293/2019	2019-12-18	Asia
EPI_ISL_409815	B/Kyrgyzstan/264/2019	2019-12-23	Asia
EPI_ISL_409814	B/Kyrgyzstan/250/2019	2019-12-17	Asia
EPI_ISL_409813	B/Kyrgyzstan/208/2019	2019-12-19	Asia
EPI_ISL_409812	B/Kazakhstan/9440/2019	2019-12-29	Asia
EPI_ISL_409811	B/Kazakhstan/9433/2019	2019-12-18	Asia
EPI_ISL_409810	B/Kazakhstan/9363/2019	2019-12-23	Asia
EPI_ISL_409809	B/Kazakhstan/159/2019	2019-12-11	Asia
EPI_ISL_409808	B/Kazakhstan/158/2019	2019-12-10	Asia
EPI_ISL_409807	B/Kazakhstan/134/2019	2019-12-10	Asia
EPI_ISL_409806	B/Jordan/30272/2019	2019-12-10	Asia
EPI_ISL_409793	B/Armenia/53/2020	2020-01-14	Asia
EPI_ISL_409792	B/Armenia/49/2020	2020-01-14	Asia
EPI_ISL_409791	B/Armenia/46/2020	2020-01-13	Asia
EPI_ISL_409790	B/Armenia/38/2020	2020-01-10	Asia
EPI_ISL_409789	B/Armenia/1465/2019	2019-12-04	Asia
EPI_ISL_409788	B/Armenia/1455/2019	2019-12-03	Asia
EPI_ISL_402200	B/Hunan-Jiahe/327/2019	2019-11-29	Asia
EPI_ISL_402199	B/Sichuan-Jingyang/12048/2019	2019-11-26	Asia
EPI_ISL_402198	B/Guangdong-Huicheng/1943/2019	2019-11-21	Asia
EPI_ISL_402197	B/Guizhou-Honghuagang/1965/2019	2019-11-25	Asia
EPI_ISL_402196	B/Jiangsu-Tinghu/11906/2019	2019-11-25	Asia
EPI_ISL_402195	B/Zhejiang-Linhai/11097/2019	2019-11-17	Asia
EPI_ISL_402194	B/Zhejiang-Jiaojiang/11018/2019	2019-11-17	Asia
EPI_ISL_402193	B/Shanghai-Songjiang/1923/2019	2019-11-12	Asia
EPI_ISL_402192	B/Zhejiang-Yuecheng/11207/2019	2019-11-06	Asia
EPI_ISL_402191	B/Zhejiang-Nanxun/1917/2019	2019-11-12	Asia
EPI_ISL_402190	B/Jiangxi-Anyuan/1958/2019	2019-11-10	Asia
EPI_ISL_402189	B/Sichuan-Yanjiang/1914/2019	2019-11-10	Asia
EPI_ISL_402188	B/Xinjiang-Tianshan/11350/2019	2019-11-21	Asia
EPI_ISL_402187	B/Guizhou-Xinyi/1910/2019	2019-11-12	Asia
EPI_ISL_402186	B/Shanghai-Jinshan/1885/2019	2019-10-29	Asia
EPI_ISL_402151	B/Tianjin-Nankai/11093/2019	2019-11-25	Asia
EPI_ISL_402150	B/Hubei-Hanyang/311/2019	2019-12-05	Asia
EPI_ISL_402149	B/Henan-Chuanhui/1661/2019	2019-12-10	Asia
EPI_ISL_402148	B/Yunnan-Longchuan/345/2019	2019-11-26	Asia
EPI_ISL_402147	B/Xinjiang-Yining/1613/2019	2019-12-02	Asia
EPI_ISL_402146	B/Chongqing-Qianjiang/3140/2019	2019-12-02	Asia
EPI_ISL_402145	B/Jiangsu-Quanshan/11973/2019	2019-12-10	Asia
EPI_ISL_402144	B/Shandong-Jiaxiang/311/2019	2019-12-02	Asia
EPI_ISL_402143	B/Jiangsu-Yixin/349/2019	2019-12-07	Asia
EPI_ISL_402142	B/Hubei-Xiantao/2405/2019	2019-12-04	Asia
EPI_ISL_402141	B/Chongqing-Yuzhong/3165/2019	2019-12-09	Asia
EPI_ISL_402140	B/Chongqing-Yuzhong/12001/2019	2019-12-06	Asia
EPI_ISL_402139	B/Shandong-Huancui/11225/2019	2019-12-05	Asia
EPI_ISL_402138	B/Shandong-Dongying/1593/2019	2019-12-05	Asia
EPI_ISL_402137	B/Tianjin-Nankai/11134/2019	2019-12-04	Asia
EPI_ISL_402136	B/Tianjin-Hedong/1507/2019	2019-11-05	Asia
EPI_ISL_402135	B/Shanghai-Minxing/1928/2019	2019-11-17	Asia
EPI_ISL_401997	B/Brunei/17/2019	2019-09-25	Asia
EPI_ISL_401996	B/Brunei/16/2019	2019-09-11	Asia
EPI_ISL_401985	B/Malaysia/RP2142/2019	2019-10-19	Asia
EPI_ISL_401944	B/PAKISTAN/319/2019	2019-02-18	Asia
EPI_ISL_401942	B/Malaysia/RP2123/2019	2019-09-04	Asia
EPI_ISL_401740	B/Sur/7107/2019	2019-10-31	Asia
EPI_ISL_401739	B/Qatar/24-VI-19-0045756/2019	2019-08-04	Asia
EPI_ISL_401738	B/Qatar/16-VI-19-0047470/2019	2019-08-18	Asia
EPI_ISL_401737	B/Qatar/16-VI-19-0045885/2019	2019-08-04	Asia
EPI_ISL_401736	B/Qatar/10-VI-19-0049104/2019	2019-08-26	Asia
EPI_ISL_401735	B/Qatar/10-VI-19-0048096/2019	2019-08-20	Asia
EPI_ISL_401734	B/Qatar/10-VI-19-0046191/2019	2019-08-06	Asia
EPI_ISL_401733	B/Qatar/10-VI-19-0046169/2019	2019-08-06	Asia
EPI_ISL_401732	B/Qatar/10-VI-19-0045921/2019	2019-08-05	Asia
EPI_ISL_401731	B/Qatar/10-VI-19-0045830/2019	2019-08-04	Asia
EPI_ISL_401730	B/Muscat/7284/2019	2019-11-05	Asia
EPI_ISL_401729	B/Muscat/6560/2019	2019-10-20	Asia
EPI_ISL_401678	B/Sur/7472/2019	2019-11-08	Asia
EPI_ISL_401677	B/Sohar/7369/2019	2019-11-06	Asia
EPI_ISL_401676	B/Sohar/7135/2019	2019-11-01	Asia
EPI_ISL_401675	B/Salalah/7060/2019	2019-10-30	Asia
EPI_ISL_401674	B/Salalah/6730/2019	2019-10-21	Asia
EPI_ISL_401673	B/Salalah/5825/2019	2019-10-02	Asia
EPI_ISL_401672	B/Salalah/5670/2019	2019-09-26	Asia
EPI_ISL_401664	B/Nizwa/6760/2019	2019-10-22	Asia
EPI_ISL_401663	B/Nizwa/6350/2019	2019-10-15	Asia
EPI_ISL_401662	B/Muscat/7373/2019	2019-11-07	Asia
EPI_ISL_401661	B/Muscat/7322/2019	2019-11-06	Asia
EPI_ISL_401660	B/Muscat/7319/2019	2019-11-06	Asia
EPI_ISL_401659	B/Muscat/6935/2019	2019-10-24	Asia
EPI_ISL_401658	B/Muscat/6666/2019	2019-10-21	Asia
EPI_ISL_401657	B/Muscat/5812/2019	2019-10-02	Asia
EPI_ISL_401656	B/Muscat/5733/2019	2019-09-29	Asia
EPI_ISL_401650	B/Khasab/6396/2019	2019-10-15	Asia
EPI_ISL_401649	B/Khasab/5820/2019	2019-09-26	Asia
EPI_ISL_401648	B/Ibri/7701/2019	2019-11-16	Asia
EPI_ISL_401647	B/Ibra/7356/2019	2019-11-06	Asia
EPI_ISL_401646	B/Ibra/6682/2019	2019-10-20	Asia
EPI_ISL_401645	B/Hayma/6659/2019	2019-10-20	Asia
EPI_ISL_401627	B/Al Buraymi/6667/2019	2019-10-20	Asia
EPI_ISL_401626	B/Al Buraymi/6660/2019	2019-10-20	Asia
EPI_ISL_401447	B/Singapore/TT0933/2019	2019-11-27	Asia
EPI_ISL_401446	B/Singapore/TT0921/2019	2019-11-20	Asia
EPI_ISL_401445	B/Singapore/TT0833/2019	2019-10-23	Asia
EPI_ISL_401444	B/Singapore/KK2737/2019	2019-11-26	Asia
EPI_ISL_401443	B/Singapore/KK2588/2019	2019-11-13	Asia
EPI_ISL_401442	B/Singapore/GP2263/2019	2019-11-27	Asia
EPI_ISL_401441	B/Singapore/GP2241/2019	2019-11-25	Asia
EPI_ISL_401440	B/Singapore/KK2800/2019	2019-12-02	Asia
EPI_ISL_401439	B/Singapore/KK2799/2019	2019-12-02	Asia
EPI_ISL_401438	B/Singapore/KK2751/2019	2019-11-28	Asia
EPI_ISL_401437	B/Singapore/KK2657/2019	2019-11-20	Asia
EPI_ISL_401436	B/Singapore/KK2856/2019	2019-12-06	Asia
EPI_ISL_393900	B/Oman/4504/2019	2019-07-17	Asia
EPI_ISL_393899	B/Oman/4412/2019	2019-07-08	Asia
EPI_ISL_393898	B/Oman/4357/2019	2019-07-04	Asia
EPI_ISL_393897	B/Oman/4332/2019	2019-06-30	Asia
EPI_ISL_393896	B/Oman/4324/2019	2019-07-02	Asia
EPI_ISL_393895	B/Oman/4241/2019	2019-06-23	Asia
EPI_ISL_393894	B/Oman/4234/2019	2019-06-22	Asia
EPI_ISL_393893	B/Oman/4229/2019	2019-06-22	Asia
EPI_ISL_393892	B/Oman/4147/2019	2019-06-15	Asia
EPI_ISL_393891	B/Oman/4116/2019	2019-06-12	Asia
EPI_ISL_393890	B/Oman/4100/2019	2019-06-09	Asia
EPI_ISL_393668	B/Taiwan/70492/2019	2019-06-20	Asia
EPI_ISL_393667	B/Taiwan/70496/2019	2019-06-21	Asia
EPI_ISL_393531	B/Thailand/TM-10944_62/2019	2019-06-01	Asia
EPI_ISL_393530	B/Thailand/TM-2953_55/2019	2019-05-21	Asia
EPI_ISL_393529	B/Thailand/TM-12875_57/2019	2019-04-17	Asia
EPI_ISL_393528	B/Thailand/TM-6610_57/2019	2019-03-05	Asia
EPI_ISL_393527	B/Thailand/TM-3038_62/2019	2019-02-11	Asia
EPI_ISL_393526	B/Homo sapiens/Thailand/TM-2580_62/2019	2019-02-03	Asia
EPI_ISL_377611	B/Lebanon/16/2019	2019-04-23	Asia
EPI_ISL_377610	B/Lebanon/454/2019	2019-06-04	Asia
EPI_ISL_377609	B/Lebanon/441/2019	2019-04-30	Asia
EPI_ISL_377608	B/Lebanon/15/2019	2019-04-01	Asia
EPI_ISL_377601	B/Bahrain/351/2019	2019-05-27	Asia
EPI_ISL_377600	B/Bahrain/360/2019	2019-05-30	Asia
EPI_ISL_377597	B/Bahrain/106/2019	2019-01-30	Asia
EPI_ISL_377596	B/Bahrain/166/2019	2019-02-18	Asia
EPI_ISL_377594	B/Bahrain/239/2019	2019-04-02	Asia
EPI_ISL_377593	B/Bahrain/266/2019	2019-04-10	Asia
EPI_ISL_377587	B/Bangladesh/3190414012/2019	2019-04-20	Asia
EPI_ISL_377584	B/Bangladesh/1190413025/2019	2019-04-15	Asia
EPI_ISL_377575	B/Bangladesh/1190413002/2019	2019-04-03	Asia
EPI_ISL_377564	B/Bangladesh/1190414003/2019	2019-04-03	Asia
EPI_ISL_377555	B/Bangladesh/1190404003/2019	2019-04-03	Asia
EPI_ISL_377229	B/Hong Kong/60/2019	2019-03-23	Asia
EPI_ISL_377228	B/Hong Kong/588/2019	2019-06-19	Asia
EPI_ISL_377227	B/Hong Kong/587/2019	2019-06-18	Asia
EPI_ISL_377226	B/Hong Kong/586/2019	2019-06-18	Asia
EPI_ISL_377225	B/Hong Kong/585/2019	2019-06-18	Asia
EPI_ISL_377224	B/Hong Kong/584/2019	2019-06-16	Asia
EPI_ISL_377223	B/Hong Kong/583/2019	2019-06-19	Asia
EPI_ISL_377222	B/Hong Kong/582/2019	2019-06-19	Asia
EPI_ISL_377221	B/Hong Kong/581/2019	2019-06-19	Asia
EPI_ISL_377220	B/Hong Kong/580/2019	2019-06-18	Asia
EPI_ISL_377219	B/Hong Kong/579/2019	2019-06-18	Asia
EPI_ISL_377218	B/Hong Kong/578/2019	2019-06-19	Asia
EPI_ISL_377217	B/Hong Kong/577/2019	2019-06-19	Asia
EPI_ISL_377216	B/Hong Kong/576/2019	2019-06-18	Asia
EPI_ISL_377215	B/Hong Kong/575/2019	2019-06-18	Asia
EPI_ISL_377214	B/Hong Kong/574/2019	2019-06-17	Asia
EPI_ISL_377213	B/Hong Kong/308/2019	2019-05-18	Asia
EPI_ISL_377212	B/Hong Kong/218/2019	2019-05-08	Asia
EPI_ISL_377211	B/Georgia/675/2019	2019-03-21	Asia
EPI_ISL_377210	B/Georgia/568/2019	2019-02-22	Asia
EPI_ISL_377085	B/Sichuan-Lizhou/1339/2019	2019-04-24	Asia
EPI_ISL_377048	B/Jiangxi-Anyuan/1553/2019	2019-06-13	Asia
EPI_ISL_377047	B/Guizhou-Qixinguan/1443/2019	2019-06-03	Asia
EPI_ISL_377046	B/Shanghai-Huangpu/1571/2019	2019-06-26	Asia
EPI_ISL_377045	B/Hunan-Heshan/1537/2019	2019-06-03	Asia
EPI_ISL_377044	B/Sichuan-Fucheng/1955/2019	2019-06-04	Asia
EPI_ISL_377043	B/Hainan-Wenchang/1457/2019	2019-06-10	Asia
EPI_ISL_377042	B/Guangdong-Chancheng/1474/2019	2019-06-10	Asia
EPI_ISL_377041	B/Guangdong-Enping/322/2019	2019-06-03	Asia
EPI_ISL_377040	B/Hunan-Yueyanglou/1470/2019	2019-06-11	Asia
EPI_ISL_377039	B/Hubei-Maojian/11089/2019	2019-06-04	Asia
EPI_ISL_377038	B/Hubei-Huangshigang/1561/2019	2019-06-11	Asia
EPI_ISL_377037	B/Zhejiang-Nanhu/1459/2019	2019-06-03	Asia
EPI_ISL_377036	B/Fujian-Sanyuan/2504/2019	2019-06-11	Asia
EPI_ISL_377035	B/Anhui-Jinan/1713/2019	2019-06-25	Asia
EPI_ISL_377034	B/Guangxi-Haicheng/1804/2019	2019-06-18	Asia
EPI_ISL_377033	B/Guizhou-Bijiang/1516/2019	2019-06-20	Asia
EPI_ISL_377032	B/Fujian-Siming/1464/2019	2019-06-10	Asia
EPI_ISL_377031	B/Hubei-Songzi/1480/2019	2019-06-05	Asia
EPI_ISL_377030	B/Guangxi-Xinbin/1517/2019	2019-06-03	Asia
EPI_ISL_377029	B/Guangxi-Xixiangtang/1574/2019	2019-07-02	Asia
EPI_ISL_377028	B/Guangxi-Qinbei/348/2019	2019-06-12	Asia
EPI_ISL_377027	B/Guangxi-Hengxian/382/2019	2019-06-03	Asia
EPI_ISL_377026	B/Jiangxi-Yushui/1501/2019	2019-06-10	Asia
EPI_ISL_377025	B/Shanghai-Pudongxin/11067/2019	2019-07-02	Asia
EPI_ISL_377024	B/Shanghai-Xuhui/1702/2019	2019-07-01	Asia
EPI_ISL_377023	B/Guangxi-Xixiangtang/1578/2019	2019-07-02	Asia
EPI_ISL_377022	B/Yunnan-Zhaoyang/1629/2019	2019-07-09	Asia
EPI_ISL_377021	B/Guangxi-Youjiang/1573/2019	2019-07-02	Asia
EPI_ISL_377020	B/Fujian-Chengxiang/1567/2019	2019-06-03	Asia
EPI_ISL_377019	B/Fujian-Gulou/1449/2019	2019-06-03	Asia
EPI_ISL_377018	B/Jiangsu-Haizhou/3214/2019	2019-06-06	Asia
EPI_ISL_369058	B/South Korea/9733/2019	2019-04-17	Asia
EPI_ISL_369057	B/South Korea/9732/2019	2019-04-15	Asia
EPI_ISL_369053	B/South Korea/9735/2019	2019-04-19	Asia
EPI_ISL_369052	B/South Korea/9734/2019	2019-04-18	Asia
EPI_ISL_369045	B/South Korea/9655/2019	2019-04-08	Asia
EPI_ISL_368858	B/South Korea/9612/2019	2019-03-27	Asia
EPI_ISL_368853	B/South Korea/9613/2019	2019-03-29	Asia
EPI_ISL_368852	B/South Korea/9611/2019	2019-04-03	Asia
EPI_ISL_352915	B/HIROSHIMA-C/1/2019	2019-01-24	Asia
EPI_ISL_352914	B/KANAGAWA/1/2019	2019-01-19	Asia
EPI_ISL_352912	B/FUKUSHIMA/2/2019	2019-01-16	Asia
EPI_ISL_352911	B/FUKUSHIMA/1/2019	2019-01-15	Asia
EPI_ISL_352907	B/SAITAMA/3/2019	2019-01-30	Asia
EPI_ISL_352905	B/NAGANO/2085/2019	2019-01-19	Asia
EPI_ISL_352904	B/NAGANO/2045/2019	2019-01-15	Asia
EPI_ISL_352902	B/HIROSHIMA/1/2019	2019-01-11	Asia
EPI_ISL_344404	B/Shanxi-Xinghualing/17/2019	2019-01-01	Asia
EPI_ISL_344403	B/Shanxi-Xinghualing/124/2019	2019-01-02	Asia
EPI_ISL_344402	B/Shanxi-Xinghualing/1116/2019	2019-01-14	Asia
EPI_ISL_344398	B/Jiangxi-Donghu/315/2019	2019-01-09	Asia
EPI_ISL_344396	B/Anhui-Tianjiaan/110/2019	2019-01-02	Asia
EPI_ISL_344395	B/Anhui-Tianjiaan/119/2019	2019-01-03	Asia
EPI_ISL_344394	B/Anhui-Guichi/169/2019	2019-01-11	Asia
EPI_ISL_344393	B/Anhui-Guichi/175/2019	2019-01-11	Asia
EPI_ISL_344392	B/Anhui-Guichi/181/2019	2019-01-11	Asia
EPI_ISL_344391	B/Henan-Hualong/131/2019	2019-01-07	Asia
EPI_ISL_344390	B/Shanxi-Chengqu/198/2019	2019-01-16	Asia
EPI_ISL_344389	B/Shanxi-Xinghualing/1100/2019	2019-01-14	Asia
EPI_ISL_344388	B/Shanxi-Xinghualing/1104/2019	2019-01-14	Asia
EPI_ISL_344387	B/Shanxi-Xinghualing/1109/2019	2019-01-14	Asia
EPI_ISL_344386	B/Shanxi-Xinghualing/1110/2019	2019-01-14	Asia
EPI_ISL_344385	B/Shanxi-Xinghualing/1112/2019	2019-01-14	Asia
EPI_ISL_344384	B/Shanxi-Xinghualing/1114/2019	2019-01-14	Asia
EPI_ISL_344383	B/Shanxi-Xinghualing/1115/2019	2019-01-14	Asia
EPI_ISL_15967405	B/Bangkok/NIC-P1725/2022	2022-06-07	Asia
EPI_ISL_15926896	B/Samail/72211240/2022	2022-09-28	Asia
EPI_ISL_15926895	B/Buraymi/72211194/2022	2022-09-25	Asia
EPI_ISL_15393541	B/Maldives/1798/2021	2021-10-17	Asia
EPI_ISL_15393540	B/Maldives/1701/2021	2021-10-15	Asia
EPI_ISL_15025172	B/Bangkok/6/2022	2022-06-07	Asia
EPI_ISL_14862038	B/India/Chennai-Icps-76/2021	2021-11-16	Asia
EPI_ISL_14862037	B/India/Chennai-Icps-75/2021	2021-10-04	Asia
EPI_ISL_14862036	B/Shaanxi-Baota/1278/2022	2022-02-26	Asia
EPI_ISL_14862035	B/Beijing-Chaoyang/1540/2022	2022-03-01	Asia
EPI_ISL_14862034	B/Shaanxi-Baota/1278/2022	2022-02-26	Asia
EPI_ISL_14862033	B/Beijing-Chaoyang/1540/2022	2022-03-01	Asia
EPI_ISL_14862032	B/Hong Kong/4/2022	2022-06-12	Asia
EPI_ISL_14649007	B/Qatar/21-VI-22-1402857/2022	2022-04-02	Asia
EPI_ISL_14649006	B/Qatar/10-VI-22-1538710/2022	2022-05-08	Asia
EPI_ISL_14648797	B/Qatar/10-VI-22-1473470/2022	2022-04-20	Asia
EPI_ISL_14648796	B/Saudi Arabia/22-13/2021	2021-11-09	Asia
EPI_ISL_14648795	B/Qatar/21-VI-22-1481523/2022	2022-04-21	Asia
EPI_ISL_14648794	B/Qatar/10-VI-22-1458060/2022	2022-04-16	Asia
EPI_ISL_14648793	B/Qatar/21-VI-22-1384971/2022	2022-03-30	Asia
EPI_ISL_14648791	B/Qatar/15-VI-22-1498604/2022	2022-04-26	Asia
EPI_ISL_14033697	B/Hebei-Hanshan/11955/2021	2021-10-26	Asia
EPI_ISL_14033696	B/Guangdong-Huicheng/1889/2021	2021-11-02	Asia
EPI_ISL_14033695	B/Guangdong-Chancheng/1860/2021	2021-10-25	Asia
EPI_ISL_14033694	B/Guangdong-Huicheng/1982/2021	2021-12-07	Asia
EPI_ISL_14033693	B/Beijing-Chaoyang/12913/2021	2021-12-07	Asia
EPI_ISL_14033692	B/Neimenggu-Hongshan/132/2022	2022-01-10	Asia
EPI_ISL_14033691	B/Hubei-Duodao/135/2022	2022-01-10	Asia
EPI_ISL_14033690	B/Hebei-Ningjin/19/2022	2022-01-03	Asia
EPI_ISL_14033689	B/Hebei-Shuangqiao/17/2022	2022-01-05	Asia
EPI_ISL_14033688	B/Jiangsu-Xuzhougulou/126/2022	2022-01-11	Asia
EPI_ISL_14033687	B/Xinjiang-Changji/123/2022	2022-01-04	Asia
EPI_ISL_14033686	B/Guangdong-Yuancheng/118/2022	2022-01-04	Asia
EPI_ISL_14033685	B/Guangdong-Zhenjiang/11/2022	2022-01-03	Asia
EPI_ISL_14033684	B/Yunnan-Linxiang/18/2022	2022-01-12	Asia
EPI_ISL_14033683	B/Guizhou-Xinyi/136/2022	2022-01-04	Asia
EPI_ISL_14033682	B/Henan-Beiguan/112/2022	2022-01-05	Asia
EPI_ISL_14033681	B/Henan-Beiguan/112/2022	2022-01-05	Asia
EPI_ISL_14033680	B/Shanxi-Chengqu/119/2022	2022-01-07	Asia
EPI_ISL_14033679	B/Sichuan-Dongqu/191/2022	2022-01-10	Asia
EPI_ISL_14033678	B/Sichuan-Dongqu/191/2022	2022-01-10	Asia
EPI_ISL_14033677	B/Neimenggu-Keerqin/19/2022	2022-01-03	Asia
EPI_ISL_14033676	B/Neimenggu-Keerqin/16/2022	2022-01-03	Asia
EPI_ISL_14033675	B/Neimenggu-Keerqin/16/2022	2022-01-03	Asia
EPI_ISL_14033674	B/Shanghai-Putuo/132/2022	2022-01-12	Asia
EPI_ISL_14033673	B/Zhejiang-Longwan/11200/2021	2021-12-05	Asia
EPI_ISL_14033672	B/Xinjiang-Hutubi/1585/2021	2021-12-02	Asia
EPI_ISL_14033671	B/Shandong-Penglai/314/2021	2021-12-06	Asia
EPI_ISL_14033670	B/Shandong-Dongchangfu/36/2021	2021-12-04	Asia
EPI_ISL_14033669	B/Shandong-Bincheng/1740/2021	2021-11-29	Asia
EPI_ISL_14033668	B/Yunnan-Guandu/1906/2021	2021-12-13	Asia
EPI_ISL_14033667	B/Shanghai-Xuhui/144/2022	2022-01-13	Asia
EPI_ISL_14033666	B/Yunnan-Guandu/1932/2021	2021-12-20	Asia
EPI_ISL_14033665	B/Shanxi-Luzhou/1551/2021	2021-11-22	Asia
EPI_ISL_14033664	B/Hebei-Chengde/11244/2021	2021-12-15	Asia
EPI_ISL_13837819	B/Bishkek/02/2022	2022-04-28	Asia
EPI_ISL_10626312	CNIC-2107A (B/Guangdong-Zhenjiang/1516/2021)	2021	Asia
EPI_ISL_10331631	B/Sri Lanka/1/2022	2022-01-13	Asia
EPI_ISL_10290370	B/Nepal/21FL3196/2021	2021-09-06	Asia
EPI_ISL_10290367	B/Nepal/21FL3195/2021	2021-09-06	Asia
EPI_ISL_10290358	B/Nepal/21FL3108/2021	2021-09-01	Asia
EPI_ISL_10290349	B/Nepal/21FL2930/2021	2021-09-01	Asia
EPI_ISL_8848640	B/India/Pun-NIV371846/2021_Nov	2021-11-09	Asia
EPI_ISL_8848240	B/India/Pun-NIV374069/2021_Nov	2021-11-20	Asia
EPI_ISL_6498016	B/India/Pun-NIV367145/2021_Oct	2021-10-19	Asia
EPI_ISL_6497148	B/India/Pun-NIV366610/2021_Oct	2021-10-16	Asia
EPI_ISL_4876029	B/Bangladesh/4034/2021	2021-07-31	Asia
EPI_ISL_4760593	B/Nepal/21FL2500/2021	2021-08-09	Asia
EPI_ISL_4539809	B/Bangladesh/1195/2021	2021-05-04	Asia
EPI_ISL_4539805	B/Bangladesh/2123/2021	2021-06-21	Asia
EPI_ISL_4539804	B/Bangladesh/1652/2021	2021-06-22	Asia
EPI_ISL_4539803	B/Bangladesh/469/2021	2021-05-29	Asia
EPI_ISL_4539802	B/Bangladesh/2099/2021	2021-05-31	Asia
EPI_ISL_4539799	B/Bangladesh/2135/2021	2021-07-05	Asia
EPI_ISL_4539797	B/Bangladesh/2156/2021	2021-06-14	Asia
EPI_ISL_4539796	B/Bangladesh/646/2021	2021-05-24	Asia
EPI_ISL_4539795	B/Bangladesh/1358/2021	2021-06-05	Asia
EPI_ISL_4539794	B/Bangladesh/2131/2021	2021-06-19	Asia
EPI_ISL_4539792	B/Bangladesh/1984/2021	2021-06-08	Asia
EPI_ISL_4539791	B/Bangladesh/643/2021	2021-06-05	Asia
EPI_ISL_4539790	B/Bangladesh/2139/2021	2021-07-08	Asia
EPI_ISL_4539789	B/Bangladesh/2070/2021	2021-05-03	Asia
EPI_ISL_4539788	B/Bangladesh/1655/2021	2021-06-28	Asia
EPI_ISL_4539787	B/Bangladesh/2120/2021	2021-06-21	Asia
EPI_ISL_4539786	B/Bangladesh/2030/2021	2021-06-22	Asia
EPI_ISL_4539784	B/Bangladesh/1985/2021	2021-06-08	Asia
EPI_ISL_4539783	B/Bangladesh/1636/2021	2021-06-06	Asia
EPI_ISL_4539782	B/Bangladesh/1657/2021	2021-07-04	Asia
EPI_ISL_4539781	B/Bangladesh/1071/2021	2021-06-10	Asia
EPI_ISL_4539780	B/Bangladesh/1076/2021	2021-06-16	Asia
EPI_ISL_4539777	B/Bangladesh/1644/2021	2021-06-13	Asia
EPI_ISL_4539776	B/Bangladesh/1067/2021	2021-06-09	Asia
EPI_ISL_4539775	B/Bangladesh/1631/2021	2021-05-27	Asia
EPI_ISL_4539772	B/Bangladesh/2124/2021	2021-06-13	Asia
EPI_ISL_4539771	B/Bangladesh/1976/2021	2021-05-30	Asia
EPI_ISL_4539770	B/Bangladesh/1062/2021	2021-05-31	Asia
EPI_ISL_4539769	B/Bangladesh/1058/2021	2021-05-30	Asia
EPI_ISL_4539767	B/Bangladesh/1070/2021	2021-06-09	Asia
EPI_ISL_4539766	B/Bangladesh/1639/2021	2021-06-09	Asia
EPI_ISL_4539765	B/Bangladesh/1199/2021	2021-05-29	Asia
EPI_ISL_2696272	B/Guizhou-Douyun/18/2021	2021-01-05	Asia
EPI_ISL_2696271	B/Guizhou-Douyun/17/2021	2021-01-05	Asia
EPI_ISL_2696270	B/Guizhou-Douyun/16/2021	2021-01-05	Asia
EPI_ISL_2696269	B/Guizhou-Douyun/318/2020	2020-12-24	Asia
EPI_ISL_2696268	B/Guizhou-Douyun/317/2020	2020-12-24	Asia
EPI_ISL_2696267	B/Guizhou-Douyun/11113/2020	2020-12-29	Asia
EPI_ISL_2696266	B/Guizhou-Douyun/11092/2020	2020-12-23	Asia
EPI_ISL_2696265	B/Guizhou-Huichuan/125/2021	2021-01-11	Asia
EPI_ISL_2696264	B/Jiangxi-Zhanggong/38/2021	2021-01-06	Asia
EPI_ISL_2696263	B/Jiangxi-Yushui/350/2021	2021-01-14	Asia
EPI_ISL_2696262	B/Jiangxi-Yushui/349/2021	2021-01-14	Asia
EPI_ISL_2696261	B/Jiangxi-Yushui/347/2021	2021-01-13	Asia
EPI_ISL_2696260	B/Jiangxi-Yushui/346/2021	2021-01-13	Asia
EPI_ISL_2696259	B/Jiangxi-Yushui/345/2021	2021-01-13	Asia
EPI_ISL_2696258	B/Jiangxi-Yushui/344/2021	2021-01-11	Asia
EPI_ISL_2696257	B/Jiangxi-Zhanggong/39/2021	2021-01-06	Asia
EPI_ISL_2696256	B/Jiangxi-Zhanggong/35/2021	2021-01-06	Asia
EPI_ISL_2696255	B/Jiangxi-Zhanggong/33/2021	2021-01-06	Asia
EPI_ISL_2696254	B/Jiangxi-Zhanggong/32/2021	2021-01-06	Asia
EPI_ISL_2696253	B/Jiangxi-Zhanggong/31/2021	2021-01-06	Asia
EPI_ISL_2696252	B/Jiangxi-Donghu/311/2021	2021-01-13	Asia
EPI_ISL_2696251	B/Jiangxi-Donghu/38/2021	2021-01-13	Asia
EPI_ISL_2696250	B/Shanghai-Changning/117/2021	2021-01-07	Asia
EPI_ISL_2696249	B/Shanghai-Minxing/122/2021	2021-01-10	Asia
EPI_ISL_2696248	B/Shanghai-Minxing/118/2021	2021-01-06	Asia
EPI_ISL_2696247	B/Guizhou-Douyun/164/2021	2021-01-18	Asia
EPI_ISL_2696246	B/Guizhou-Douyun/165/2021	2021-01-18	Asia
EPI_ISL_2696245	B/Guizhou-Douyun/158/2021	2021-01-12	Asia
EPI_ISL_2696244	B/Guizhou-Douyun/157/2021	2021-01-12	Asia
EPI_ISL_2696243	B/Guizhou-Douyun/155/2021	2021-01-12	Asia
EPI_ISL_2696242	B/Guizhou-Douyun/153/2021	2021-01-12	Asia
EPI_ISL_2696241	B/Guizhou-Douyun/152/2021	2021-01-12	Asia
EPI_ISL_2696240	B/Guizhou-Douyun/151/2021	2021-01-12	Asia
EPI_ISL_2696239	B/Guizhou-Douyun/143/2021	2021-01-11	Asia
EPI_ISL_2696238	B/Guizhou-Douyun/138/2021	2021-01-11	Asia
EPI_ISL_2696237	B/Guizhou-Douyun/122/2021	2021-01-05	Asia
EPI_ISL_2696236	B/Guizhou-Douyun/179/2021	2021-01-19	Asia
EPI_ISL_2696235	B/Guizhou-Douyun/175/2021	2021-01-19	Asia
EPI_ISL_2696234	B/Guizhou-Douyun/174/2021	2021-01-19	Asia
EPI_ISL_2696233	B/Guizhou-Douyun/170/2021	2021-01-18	Asia
EPI_ISL_2696232	B/Guizhou-Douyun/163/2021	2021-01-18	Asia
EPI_ISL_2696231	B/Hubei-Wujiagang/185/2021	2021-01-21	Asia
EPI_ISL_2696230	B/Hubei-Qiaokou/223/2021	2021-01-16	Asia
EPI_ISL_2696229	B/Jiangxi-Zhanggong/15/2021	2021-01-04	Asia
EPI_ISL_2696227	B/Hubei-Wujiagang/185/2021	2021-01-21	Asia
EPI_ISL_2696226	B/Hubei-Qiaokou/223/2021	2021-01-16	Asia
EPI_ISL_2696225	B/Guizhou-Douyun/110/2021	2021-01-05	Asia
EPI_ISL_2696224	B/Guizhou-Douyun/120/2021	2021-01-05	Asia
EPI_ISL_2696223	B/Guizhou-Douyun/112/2021	2021-01-05	Asia
EPI_ISL_2696222	B/Guizhou-Douyun/138/2021	2021-01-11	Asia
EPI_ISL_2696221	B/Guizhou-Douyun/141/2021	2021-01-11	Asia
EPI_ISL_2696220	B/Guizhou-Douyun/142/2021	2021-01-11	Asia
EPI_ISL_2696219	B/Jiangxi-Donghu/1119/2021	2021-01-19	Asia
EPI_ISL_2696218	B/Jiangxi-Donghu/1135/2021	2021-01-19	Asia
EPI_ISL_2696217	B/Jiangxi-Donghu/1159/2021	2021-01-28	Asia
EPI_ISL_2696216	B/Jiangxi-Donghu/1162/2021	2021-01-28	Asia
EPI_ISL_2696215	B/Jiangxi-Donghu/1165/2021	2021-01-28	Asia
EPI_ISL_2696214	B/Jiangxi-Donghu/1164/2021	2021-01-28	Asia
EPI_ISL_2696213	B/Jiangxi-Donghu/1166/2021	2021-01-28	Asia
EPI_ISL_2696212	B/Jiangxi-Donghu/1172/2021	2021-01-28	Asia
EPI_ISL_2696211	B/Jiangxi-Donghu/1168/2021	2021-01-28	Asia
EPI_ISL_2696210	B/Jiangxi-Zhanggong/324/2021	2021-01-21	Asia
EPI_ISL_2696209	B/Jiangxi-Zhanggong/330/2021	2021-01-21	Asia
EPI_ISL_2696208	B/Jiangxi-Jizhou/146/2021	2021-01-12	Asia
EPI_ISL_2696207	B/Jiangxi-Jizhou/150/2021	2021-01-13	Asia
EPI_ISL_2696206	B/Jiangxi-Jizhou/167/2021	2021-01-18	Asia
EPI_ISL_2696205	B/Jiangxi-Jizhou/170/2021	2021-01-18	Asia
EPI_ISL_2696204	B/Jiangxi-Jizhou/180/2021	2021-01-18	Asia
EPI_ISL_2696203	B/Jiangxi-Jizhou/190/2021	2021-01-18	Asia
EPI_ISL_2696201	B/Jiangxi-Xihu/182/2021	2021-01-20	Asia
EPI_ISL_2696200	B/Jiangxi-Xihu/1106/2021	2021-01-20	Asia
EPI_ISL_2696199	B/Jiangxi-Zhanggong/319/2021	2021-01-14	Asia
EPI_ISL_2696198	B/Jiangxi-Zhanggong/322/2021	2021-01-21	Asia
EPI_ISL_2696197	B/Jiangxi-Zhanggong/323/2021	2021-01-21	Asia
EPI_ISL_2696196	B/Jiangxi-Zhanggong/325/2021	2021-01-21	Asia
EPI_ISL_2696195	B/Jiangxi-Zhanggong/326/2021	2021-01-21	Asia
EPI_ISL_2696194	B/Jiangxi-Zhanggong/327/2021	2021-01-21	Asia
EPI_ISL_2696193	B/Jiangxi-Zhanggong/328/2021	2021-01-21	Asia
EPI_ISL_2696192	B/Hunan-Kaifu/126/2021	2021-01-12	Asia
EPI_ISL_2696191	B/Hunan-Kaifu/126/2021	2021-01-12	Asia
EPI_ISL_2696190	B/Hunan-Kaifu/162/2021	2021-01-25	Asia
EPI_ISL_2696189	B/Guizhou-Douyun/137/2021	2021-01-11	Asia
EPI_ISL_2696188	B/Hubei-Xianan/180/2021	2021-01-25	Asia
EPI_ISL_2696187	B/Guizhou-Kaili/13/2021	2021-01-04	Asia
EPI_ISL_2696186	B/Guizhou-Kaili/17/2021	2021-01-04	Asia
EPI_ISL_2696185	B/Hunan-Yuhua/194/2021	2021-01-18	Asia
EPI_ISL_2696184	B/Hunan-Yuhua/194/2021	2021-01-18	Asia
EPI_ISL_2696183	B/Henan-Zhongyuan/1112/2021	2021-02-07	Asia
EPI_ISL_2696182	B/Henan-Luolong/169/2021	2021-01-25	Asia
EPI_ISL_2696181	B/Henan-Luolong/174/2021	2021-01-25	Asia
EPI_ISL_2696180	B/Hunan-Kaifu/162/2021	2021-01-25	Asia
EPI_ISL_2696179	B/Hunan-Yuhua/1170/2021	2021-02-02	Asia
EPI_ISL_2696178	B/Hunan-Yuhua/1170/2021	2021-02-02	Asia
EPI_ISL_2696177	B/Hunan-Tongdaodongzuzizhi/32/2021	2021-01-19	Asia
EPI_ISL_2696176	B/Hunan-Tongdaodongzuzizhi/33/2021	2021-01-19	Asia
EPI_ISL_2696175	B/Hunan-Tongdaodongzuzizhi/34/2021	2021-01-19	Asia
EPI_ISL_2696174	B/Hunan-Tongdaodongzuzizhi/35/2021	2021-01-19	Asia
EPI_ISL_2696173	B/Hunan-Tongdaodongzuzizhi/36/2021	2021-01-19	Asia
EPI_ISL_2696172	B/Zhejiang-Yuecheng/311/2021	2021-01-15	Asia
EPI_ISL_2696171	B/Zhejiang-Yuecheng/313/2021	2021-01-15	Asia
EPI_ISL_2696170	B/Zhejiang-Kecheng/1113/2021	2021-02-01	Asia
EPI_ISL_2696169	B/Zhejiang-Kecheng/1128/2021	2021-02-02	Asia
EPI_ISL_2696168	B/Fujian-Meilie/1103/2021	2021-02-01	Asia
EPI_ISL_2696167	B/Fujian-Meilie/1124/2021	2021-02-01	Asia
EPI_ISL_2696166	B/Fujian-Meilie/1145/2021	2021-02-07	Asia
EPI_ISL_2696165	B/Fujian-Sanyuan/2205/2021	2021-02-09	Asia
EPI_ISL_2696164	B/Fujian-Sanyuan/2218/2021	2021-02-15	Asia
EPI_ISL_2696163	B/Guizhou-Douyun/198/2021	2021-01-25	Asia
EPI_ISL_2696162	B/Guizhou-Douyun/1104/2021	2021-01-27	Asia
EPI_ISL_2696161	B/Shandong-Ningjin/31/2021	2021-02-01	Asia
EPI_ISL_2696160	B/Shandong-Ningjin/31/2021	2021-02-01	Asia
EPI_ISL_2696159	B/Shandong-Ningjin/32/2021	2021-02-01	Asia
EPI_ISL_2696158	B/Shandong-Ningjin/32/2021	2021-02-01	Asia
EPI_ISL_2696157	B/Shandong-Ningjin/33/2021	2021-02-01	Asia
EPI_ISL_2696156	B/Shandong-Ningjin/33/2021	2021-02-01	Asia
EPI_ISL_2696155	B/Shandong-Ningjin/310/2021	2021-02-03	Asia
EPI_ISL_2696154	B/Shandong-Ningjin/310/2021	2021-02-03	Asia
EPI_ISL_2696153	B/Henan-Luolong/187/2021	2021-02-02	Asia
EPI_ISL_2696152	B/Hubei-Xianan/1164/2021	2021-02-20	Asia
EPI_ISL_2696151	B/Hubei-Xianan/1167/2021	2021-02-21	Asia
EPI_ISL_2696150	B/Hubei-Xianan/1174/2021	2021-02-22	Asia
EPI_ISL_2696149	B/Hubei-Dongxihu/217/2021	2021-01-31	Asia
EPI_ISL_2696148	B/Henan-Xigong/1118/2021	2021-02-17	Asia
EPI_ISL_2696147	B/Henan-Xigong/1118/2021	2021-02-17	Asia
EPI_ISL_2696146	B/Henan-Luolong/1122/2021	2021-02-17	Asia
EPI_ISL_2696145	B/Henan-Luolong/1122/2021	2021-02-17	Asia
EPI_ISL_2696144	B/Zhejiang-Nanhu/1126/2021	2021-02-09	Asia
EPI_ISL_2696143	B/Zhejiang-Nanhu/1177/2021	2021-02-24	Asia
EPI_ISL_2696142	B/Hubei-Xianan/1164/2021	2021-02-20	Asia
EPI_ISL_2696141	B/Hubei-Xianan/545/2021	2021-02-03	Asia
EPI_ISL_2696140	B/Hubei-Echeng/1322/2021	2021-02-18	Asia
EPI_ISL_2696139	B/Hubei-Echeng/1322/2021	2021-02-18	Asia
EPI_ISL_2696138	B/Heilongjiang-Aimin/150/2021	2021-01-19	Asia
EPI_ISL_2696137	B/Gansu-Wudou/1183/2021	2021-02-22	Asia
EPI_ISL_2696136	B/Gansu-Wudou/1184/2021	2021-02-22	Asia
EPI_ISL_2696135	B/Hunan-Tianyuan/1130/2021	2021-02-01	Asia
EPI_ISL_2696134	B/Jiangxi-Yushui/1116/2021	2021-02-01	Asia
EPI_ISL_2696133	B/Jiangxi-Yushui/1121/2021	2021-02-01	Asia
EPI_ISL_2696132	B/Jiangxi-Yushui/1122/2021	2021-02-01	Asia
EPI_ISL_2696131	B/Jiangxi-Yushui/1128/2021	2021-02-01	Asia
EPI_ISL_2696130	B/Jiangxi-Yushui/1132/2021	2021-02-02	Asia
EPI_ISL_2696129	B/Jiangxi-Yushui/1133/2021	2021-02-02	Asia
EPI_ISL_2696128	B/Hunan-Tianyuan/199/2021	2021-01-25	Asia
EPI_ISL_2696127	B/Hunan-Tianyuan/1124/2021	2021-01-25	Asia
EPI_ISL_2696126	B/Zhejiang-Yiwu/1101/2021	2021-02-01	Asia
EPI_ISL_2696125	B/Zhejiang-Yiwu/1104/2021	2021-02-01	Asia
EPI_ISL_2696124	B/Hubei-Xianan/545/2021	2021-02-03	Asia
EPI_ISL_2696123	B/Hunan-Tianyuan/196/2021	2021-01-18	Asia
EPI_ISL_2696122	B/Henan-Jinshui/166/2021	2021-01-25	Asia
EPI_ISL_2696121	B/Henan-Luolong/156/2021	2021-01-18	Asia
EPI_ISL_2696120	B/Guangxi-Hengxian/39/2021	2021-01-15	Asia
EPI_ISL_2696119	B/Heilongjiang-Hailin/1508/2020	2020-11-10	Asia
EPI_ISL_2696118	B/Guangdong-Dongwanbendi/545/2021	2021-02-01	Asia
EPI_ISL_2696117	B/Guangdong-Dongwanbendi/545/2021	2021-02-01	Asia
EPI_ISL_2696116	B/Jiangxi-Yuanzhou/1434/2021	2021-03-01	Asia
EPI_ISL_2696115	B/Jiangxi-Donghu/1199/2021	2021-02-03	Asia
EPI_ISL_2696114	B/Jiangxi-Donghu/1201/2021	2021-02-04	Asia
EPI_ISL_2696113	B/Jiangxi-Donghu/1293/2021	2021-02-17	Asia
EPI_ISL_2696112	B/Jiangxi-Linchuan/1197/2021	2021-02-28	Asia
EPI_ISL_2696111	B/Jiangxi-Zhushan/1104/2021	2021-02-06	Asia
EPI_ISL_2696110	B/Jiangxi-Zhushan/1161/2021	2021-02-26	Asia
EPI_ISL_2696109	B/Jiangxi-Xihu/1218/2021	2021-03-03	Asia
EPI_ISL_2696108	B/Jiangxi-Linchuan/1164/2021	2021-02-20	Asia
EPI_ISL_2696107	B/Jiangxi-Zhushan/1161/2021	2021-02-26	Asia
EPI_ISL_2696105	B/Jiangxi-Guixi/1212/2021	2021-03-01	Asia
EPI_ISL_2696104	B/Jiangxi-Guixi/1225/2021	2021-03-01	Asia
EPI_ISL_2696103	B/Jiangxi-Yuehu/1206/2021	2021-02-23	Asia
EPI_ISL_2696102	B/Jiangxi-Xinzhou/1157/2021	2021-02-21	Asia
EPI_ISL_2696101	B/Jiangxi-Xinzhou/1178/2021	2021-03-01	Asia
EPI_ISL_2696100	B/Jiangxi-Xinzhou/1186/2021	2021-03-01	Asia
EPI_ISL_2696099	B/Jiangxi-Xihu/1218/2021	2021-03-03	Asia
EPI_ISL_2696098	B/Jiangxi-Anyuan/1122/2021	2021-02-08	Asia
EPI_ISL_2696097	B/Shandong-Tianqiao/179/2021	2021-02-04	Asia
EPI_ISL_2696096	B/Zhejiang-Yuecheng/1279/2021	2021-02-13	Asia
EPI_ISL_2696095	B/Gansu-Wudou/1183/2021	2021-02-22	Asia
EPI_ISL_2696094	B/Gansu-Wudou/1184/2021	2021-02-22	Asia
EPI_ISL_2696093	B/Guizhou-Kaili/1198/2021	2021-03-08	Asia
EPI_ISL_2696092	B/Guizhou-Huichuan/1175/2021	2021-03-01	Asia
EPI_ISL_2696091	B/Jiangxi-Xinzhou/1186/2021	2021-03-01	Asia
EPI_ISL_2696089	B/Hunan-Wuling/11214/2021	2021-04-06	Asia
EPI_ISL_2696087	B/Qinghai-Yushu/1158/2021	2021-04-02	Asia
EPI_ISL_2696086	B/Hunan-Yuhua/1494/2021	2021-04-01	Asia
EPI_ISL_2696085	B/Qinghai-Chengdong/1374/2021	2021-04-01	Asia
EPI_ISL_2696084	B/Guangdong-Chikan/1261/2021	2021-03-29	Asia
EPI_ISL_2696083	B/Jiangxi-Jizhou/1321/2021	2021-03-29	Asia
EPI_ISL_2696082	B/Hunan-Tianyuan/1345/2021	2021-03-29	Asia
EPI_ISL_2696081	B/Hunan-Tianyuan/348/2021	2021-03-25	Asia
EPI_ISL_2696080	B/Guangxi-Chengzhong/1368/2021	2021-03-24	Asia
EPI_ISL_2696079	B/Ningxia-Shapotou/1226/2021	2021-03-23	Asia
EPI_ISL_2696078	B/Jiangsu-Danyang/1230/2021	2021-03-23	Asia
EPI_ISL_2696077	B/Jiangxi-Xinzhou/1288/2021	2021-03-23	Asia
EPI_ISL_2696076	B/Hubei-Xianan/1346/2021	2021-03-22	Asia
EPI_ISL_2696075	B/Shaanxi-Zhenan/388/2021	2021-03-19	Asia
EPI_ISL_2696074	B/Hubei-Wujiagang/1299/2021	2021-03-18	Asia
EPI_ISL_2696073	B/Hubei-Wujiagang/1299/2021	2021-03-18	Asia
EPI_ISL_2696072	B/Hubei-Xiling/1280/2021	2021-03-18	Asia
EPI_ISL_2696071	B/Hubei-Xiling/1280/2021	2021-03-18	Asia
EPI_ISL_2696070	B/Guizhou-Xixiu/1218/2021	2021-03-18	Asia
EPI_ISL_2696069	B/Hainan-Meilan/32/2021	2021-03-17	Asia
EPI_ISL_2696068	B/Hainan-Meilan/314/2021	2021-03-17	Asia
EPI_ISL_2696067	B/Hainan-Meilan/35/2021	2021-03-17	Asia
EPI_ISL_2696066	B/Henan-Luolong/1258/2021	2021-03-30	Asia
EPI_ISL_2696065	B/Gansu-Jingyuan/1251/2021	2021-03-30	Asia
EPI_ISL_2696064	B/Gansu-Baiyin/1245/2021	2021-03-30	Asia
EPI_ISL_2696063	B/Hubei-Xianan/1387/2021	2021-03-29	Asia
EPI_ISL_2696061	B/Qinghai-Yushu/1170/2021	2021-03-29	Asia
EPI_ISL_2696060	B/Guangdong-Yuncheng/1502/2021	2021-03-29	Asia
EPI_ISL_2696059	B/Gansu-Xifeng/1247/2021	2021-03-29	Asia
EPI_ISL_2696058	B/Henan-Shanyang/311/2021	2021-03-29	Asia
EPI_ISL_2696057	B/Henan-Shanyang/311/2021	2021-03-29	Asia
EPI_ISL_2696056	B/Henan-Shanyang/37/2021	2021-03-29	Asia
EPI_ISL_2696055	B/Henan-Shanyang/37/2021	2021-03-29	Asia
EPI_ISL_2696054	B/Guizhou-Huichuan/1251/2021	2021-03-29	Asia
EPI_ISL_2696053	B/Guizhou-Huichuan/1251/2021	2021-03-29	Asia
EPI_ISL_2696052	B/Shanghai-Jiading/1243/2021	2021-03-28	Asia
EPI_ISL_2696051	B/Chongqing-Qianjiang/1315/2021	2021-03-28	Asia
EPI_ISL_2696050	B/Jiangxi-Xinzhou/5112/2021	2021-03-25	Asia
EPI_ISL_2696049	B/Neimenggu-Dongsheng/1233/2021	2021-03-23	Asia
EPI_ISL_2696048	B/Hunan-Yuhu/1245/2021	2021-03-24	Asia
EPI_ISL_2696047	B/Hunan-Louxin/1228/2021	2021-03-23	Asia
EPI_ISL_2696046	B/Fujian-Zhangpu/34/2021	2021-03-22	Asia
EPI_ISL_2696045	B/Fujian-Zhangpu/34/2021	2021-03-22	Asia
EPI_ISL_2696044	B/Shanxi-Xinghualing/1365/2021	2021-03-17	Asia
EPI_ISL_2696043	B/Hunan-Yanfeng/1205/2021	2021-03-17	Asia
EPI_ISL_2696042	B/Hunan-Yanfeng/1205/2021	2021-03-17	Asia
EPI_ISL_2696041	B/Hainan-Meilan/311/2021	2021-03-17	Asia
EPI_ISL_2696040	B/Hainan-Meilan/31/2021	2021-03-17	Asia
EPI_ISL_2696039	B/Jiangxi-Zhanggong/52/2021	2021-03-17	Asia
EPI_ISL_2696037	B/Hainan-Meilan/32/2021	2021-03-17	Asia
EPI_ISL_2696036	B/Hainan-Meilan/316/2021	2021-03-17	Asia
EPI_ISL_2696035	B/Hainan-Meilan/39/2021	2021-03-17	Asia
EPI_ISL_2696034	B/Hainan-Meilan/33/2021	2021-03-17	Asia
EPI_ISL_2696031	B/Jiangxi-Yuehu/1292/2021	2021-03-16	Asia
EPI_ISL_2696030	B/Jiangxi-Donghu/1468/2021	2021-03-16	Asia
EPI_ISL_2696029	B/Guangdong-Zhongshan/1225/2021	2021-03-16	Asia
EPI_ISL_2696028	B/Ningxia-Shapotou/1214/2021	2021-03-16	Asia
EPI_ISL_2696027	B/Hunan-Tianyuan/338/2021	2021-03-16	Asia
EPI_ISL_2696026	B/Gansu-Pingchuan/32/2021	2021-04-19	Asia
EPI_ISL_2696025	B/Hubei-Jiangan/1403/2021	2021-04-19	Asia
EPI_ISL_2696024	B/Hubei-Jiangan/1403/2021	2021-04-19	Asia
EPI_ISL_2696023	B/Yunnan-Malong/329/2021	2021-04-16	Asia
EPI_ISL_2696022	B/Henan-Jiefang/1312/2021	2021-04-15	Asia
EPI_ISL_2696020	B/Hunan-Tianyuan/386/2021	2021-04-15	Asia
EPI_ISL_2696019	B/Gansu-Jingyuan/1287/2021	2021-04-12	Asia
EPI_ISL_2696018	B/Sichuan-Qingyang/1885/2021	2021-04-12	Asia
EPI_ISL_2696017	B/Sichuan-Qingyang/1885/2021	2021-04-12	Asia
EPI_ISL_2696016	B/Zhejiang-Yongkang/1370/2021	2021-04-12	Asia
EPI_ISL_2696015	B/Zhejiang-Yongkang/1370/2021	2021-04-12	Asia
EPI_ISL_2696014	B/Henan-Zhaoling/1269/2021	2021-04-12	Asia
EPI_ISL_2696013	B/Hunan-Daxiang/1465/2021	2021-04-12	Asia
EPI_ISL_2696012	B/Hunan-Beihu/1596/2021	2021-04-10	Asia
EPI_ISL_2696011	B/Gansu-Jingyuan/1281/2021	2021-04-06	Asia
EPI_ISL_2696010	B/Sichuan-Fucheng/1637/2021	2021-04-09	Asia
EPI_ISL_2696008	B/Hunan-Kaifu/1276/2021	2021-04-05	Asia
EPI_ISL_2696007	B/Neimenggu-Dongsheng/1277/2021	2021-04-05	Asia
EPI_ISL_2696006	B/Fujian-Siming/1339/2021	2021-04-05	Asia
EPI_ISL_2696005	B/Neimenggu-Dongsheng/1276/2021	2021-04-05	Asia
EPI_ISL_2696004	B/Hunan-Yuhua/1523/2021	2021-04-05	Asia
EPI_ISL_2696003	B/Qinghai-Yushu/1161/2021	2021-04-04	Asia
EPI_ISL_2696002	B/Hubei-Wujiagang/1375/2021	2021-04-01	Asia
EPI_ISL_2696001	B/Hubei-Wujiagang/1375/2021	2021-04-01	Asia
EPI_ISL_2696000	B/Neimenggu-Donghe/1323/2021	2021-03-31	Asia
EPI_ISL_2695990	B/Hunan-Yanfeng/1309/2021	2021-04-20	Asia
EPI_ISL_2695967	B/Gansu-Linxia/1521/2021	2021-04-19	Asia
EPI_ISL_2695966	B/Qinghai-Gonghe/1259/2021	2021-04-18	Asia
EPI_ISL_2695965	B/Hubei-Wujiagang/1411/2021	2021-04-15	Asia
EPI_ISL_2695964	B/Hubei-Wujiagang/1411/2021	2021-04-15	Asia
EPI_ISL_2695961	B/Jiangxi-Xihu/1356/2021	2021-04-14	Asia
EPI_ISL_2695959	B/Jiangsu-Jurong/1286/2021	2021-04-13	Asia
EPI_ISL_2695958	B/Gansu-Jingyuan/1298/2021	2021-04-13	Asia
EPI_ISL_2695957	B/Fujian-Jianou/324/2021	2021-04-13	Asia
EPI_ISL_2695956	B/Fujian-Jianou/324/2021	2021-04-13	Asia
EPI_ISL_2695955	B/Guangdong-Chikan/8137/2021	2021-04-12	Asia
EPI_ISL_2695954	B/Qinghai-Yushu/1100/2021	2021-03-21	Asia
EPI_ISL_2695953	B/Shanghai-Huangpu/1210/2021	2021-02-21	Asia
EPI_ISL_2695952	B/Hubei-Jiangan/1224/2021	2021-02-22	Asia
EPI_ISL_2695951	B/Hubei-Jiangan/1224/2021	2021-02-22	Asia
EPI_ISL_2695950	B/Hunan-Kaifu/1146/2021	2021-02-22	Asia
EPI_ISL_2695949	B/Guizhou-Huichuan/1158/2021	2021-02-22	Asia
EPI_ISL_2695948	B/Guizhou-Huichuan/1158/2021	2021-02-22	Asia
EPI_ISL_2695947	B/Gansu-Maoji/1153/2021	2021-02-24	Asia
EPI_ISL_2695946	B/Henan-Beiguan/1165/2021	2021-02-24	Asia
EPI_ISL_2695945	B/Zhejiang-Nanhu/1182/2021	2021-02-25	Asia
EPI_ISL_2695943	B/Fujian-Jiaocheng/1395/2021	2021-02-28	Asia
EPI_ISL_2695942	B/Fujian-Jiaocheng/1407/2021	2021-03-01	Asia
EPI_ISL_2695941	B/Guizhou-Huichuan/1175/2021	2021-03-01	Asia
EPI_ISL_2695940	B/Zhejiang-Nanhu/1184/2021	2021-03-01	Asia
EPI_ISL_2695939	B/Zhejiang-Nanhu/1184/2021	2021-03-01	Asia
EPI_ISL_2695938	B/Zhejiang-Wuxin/1211/2021	2021-03-01	Asia
EPI_ISL_2695937	B/Hunan-Louxin/1171/2021	2021-03-02	Asia
EPI_ISL_2695936	B/Ningxia-Shapotou/1174/2021	2021-03-02	Asia
EPI_ISL_959700	B/Saudi Arabia/F646780F/2019	2019	Asia
EPI_ISL_959699	B/Saudi Arabia/467984/2019	2019	Asia
EPI_ISL_959698	B/Saudi Arabia/408/2019	2019	Asia
EPI_ISL_959697	B/Saudi Arabia/1112731862/2019	2019	Asia
EPI_ISL_959696	B/Saudi Arabia/1081638130/2019	2019	Asia
EPI_ISL_959695	B/Saudi Arabia/10031941/2019	2019	Asia
EPI_ISL_959692	B/Hong Kong/34/2020	2020-03-17	Asia
EPI_ISL_959691	B/Hong Kong/33/2020	2020-03-18	Asia
EPI_ISL_959690	B/Hong Kong/31/2020	2020-03-16	Asia
EPI_ISL_959689	B/Hong Kong/25/2020	2020-03-09	Asia
EPI_ISL_959684	B/Hong Kong/38/2020	2020-03-18	Asia
EPI_ISL_959683	B/Hong Kong/36/2020	2020-03-19	Asia
EPI_ISL_959682	B/Hong Kong/35/2020	2020-03-19	Asia
EPI_ISL_959681	B/Hong Kong/32/2020	2020-03-11	Asia
EPI_ISL_959680	B/Hong Kong/30/2020	2020-03-12	Asia
EPI_ISL_959679	B/Hong Kong/29/2020	2020-03-15	Asia
EPI_ISL_959678	B/Hong Kong/28/2020	2020-03-05	Asia
EPI_ISL_959677	B/Hong Kong/27/2020	2020-03-16	Asia
EPI_ISL_959676	B/Hong Kong/26/2020	2020-03-14	Asia
EPI_ISL_959675	B/Hong Kong/24/2020	2020-03-11	Asia
EPI_ISL_672618	B/GIFU/7/2020	2020-02-16	Asia
EPI_ISL_672617	B/NIIGATA/812/2020	2020-03-23	Asia
EPI_ISL_672616	B/AICHI/46/2020	2020-03-07	Asia
EPI_ISL_672615	B/OSAKA-C/1/2020	2020-01-19	Asia
EPI_ISL_672614	B/GUNMA/33/2020	2020-01-28	Asia
EPI_ISL_672613	B/IWATE/1/2020	2020-02-11	Asia
EPI_ISL_672612	B/NAGANO-C/30/2020	2020-03-05	Asia
EPI_ISL_672611	B/SAPPORO/11/2019	2019-12-24	Asia
EPI_ISL_672610	B/ISHIKAWA/153/2019	2019-12-21	Asia
EPI_ISL_672609	B/SAITAMA-C/8/2019	2019-12-18	Asia
EPI_ISL_672608	B/AICHI/51/2019	2019-12-11	Asia
EPI_ISL_582553	B/North_Lebanon/NM_496_N/2020	2020-02-13	Asia
EPI_ISL_582552	B/North_Lebanon/NM_479_N/2020	2020-02-09	Asia
EPI_ISL_582551	B/North_Lebanon/NM_458_N/2020	2020-02-06	Asia
EPI_ISL_582550	B/North_Lebanon/NM_447_N/2020	2020-02-04	Asia
EPI_ISL_582549	B/North_Lebanon/NM_446_N/2020	2020-02-04	Asia
EPI_ISL_582548	B/North_Lebanon/NM_438_N/2020	2020-02-03	Asia
EPI_ISL_582547	B/North_Lebanon/NM_429_N/2020	2020-01-02	Asia
EPI_ISL_582546	B/North_Lebanon/NM_423_N/2020	2020-01-30	Asia
EPI_ISL_582545	B/North_Lebanon/NM_419_N/2020	2020-01-30	Asia
EPI_ISL_582544	B/North_Lebanon/NM_414_N/2020	2020-01-30	Asia
EPI_ISL_582543	B/North_Lebanon/NM_409_N/2020	2020-01-30	Asia
EPI_ISL_534197	B/Srinagar/UG_49/2020	2020-01-09	Asia
EPI_ISL_534196	B/Srinagar/UG_34/2019	2019-12-19	Asia
EPI_ISL_534195	B/Srinagar/UG_32/2019	2019-11-12	Asia
EPI_ISL_534194	B/Srinagar/AG_96/2019	2019-11-14	Asia
EPI_ISL_534193	B/Srinagar/AG_639/2020	2020-02-03	Asia
EPI_ISL_534192	B/Srinagar/AG_635/2020	2020-01-02	Asia
EPI_ISL_534191	B/Srinagar/AG_599/2020	2020-01-30	Asia
EPI_ISL_534190	B/Srinagar/AG_590/2020	2020-01-29	Asia
EPI_ISL_534189	B/Srinagar/AG_588/2020	2020-01-29	Asia
EPI_ISL_534188	B/Srinagar/AG_587/2020	2020-01-29	Asia
EPI_ISL_534187	B/Srinagar/AG_566/2020	2020-01-27	Asia
EPI_ISL_534186	B/Srinagar/AG_562/2020	2020-01-27	Asia
EPI_ISL_534185	B/Srinagar/AG_536/2020	2020-01-25	Asia
EPI_ISL_534184	B/Srinagar/AG_526/2020	2020-01-23	Asia
EPI_ISL_534183	B/Srinagar/AG_518/2020	2020-01-23	Asia
EPI_ISL_534182	B/Srinagar/AG_512/2020	2020-01-23	Asia
EPI_ISL_534181	B/Srinagar/AG_498/2020	2020-01-21	Asia
[truncated: 11,646 more rows]

## Sheet: H3N2
Isolate_Id	Isolate_Name	Collection_Date	Area
EPI_ISL_342105	A/Tunis/301/2019	2019-01-07	Africa
EPI_ISL_342105	A/Tunis/301/2019	2019-01-07	Africa
EPI_ISL_347951	A/Congo/003/2019	2019-01-02	Africa
EPI_ISL_347951	A/Congo/003/2019	2019-01-02	Africa
EPI_ISL_347952	A/Congo/009/2019	2019-01-09	Africa
EPI_ISL_347952	A/Congo/009/2019	2019-01-09	Africa
EPI_ISL_348160	A/Congo/002/2019	2019-01-02	Africa
EPI_ISL_348160	A/Congo/002/2019	2019-01-02	Africa
EPI_ISL_351920	A/Congo/002/2019	2019-01-02	Africa
EPI_ISL_351920	A/Congo/002/2019	2019-01-02	Africa
EPI_ISL_351924	A/Congo/009/2019	2019-01-09	Africa
EPI_ISL_351924	A/Congo/009/2019	2019-01-09	Africa
EPI_ISL_355000	A/Algeria/27/2019	2019-02-06	Africa
EPI_ISL_355001	A/Algeria/38/2019	2019-01-20	Africa
EPI_ISL_355002	A/Algeria/45/2019	2019-02-14	Africa
EPI_ISL_355003	A/Algeria/55/2019	2019-02-20	Africa
EPI_ISL_355094	A/Oujda/1113/2019	2019-02-05	Africa
EPI_ISL_355100	A/Rabat/1429/2019	2019-02-07	Africa
EPI_ISL_355101	A/Rabat/352/2019	2019-01-07	Africa
EPI_ISL_355116	A/Tetouan/671/2019	2019-01-24	Africa
EPI_ISL_355117	A/Tetouan/672/2019	2019-01-04	Africa
EPI_ISL_355120	A/Tunis/301/2019	2019-01-07	Africa
EPI_ISL_355000	A/Algeria/27/2019	2019-02-06	Africa
EPI_ISL_355001	A/Algeria/38/2019	2019-01-20	Africa
EPI_ISL_355002	A/Algeria/45/2019	2019-02-14	Africa
EPI_ISL_355003	A/Algeria/55/2019	2019-02-20	Africa
EPI_ISL_355094	A/Oujda/1113/2019	2019-02-05	Africa
EPI_ISL_355100	A/Rabat/1429/2019	2019-02-07	Africa
EPI_ISL_355101	A/Rabat/352/2019	2019-01-07	Africa
EPI_ISL_355116	A/Tetouan/671/2019	2019-01-24	Africa
EPI_ISL_355117	A/Tetouan/672/2019	2019-01-04	Africa
EPI_ISL_355120	A/Tunis/301/2019	2019-01-07	Africa
EPI_ISL_355602	A/Burkina_Faso/2454/2019	2019-01-08	Africa
EPI_ISL_355602	A/Burkina_Faso/2454/2019	2019-01-08	Africa
EPI_ISL_355634	A/Burkina_Faso/2467/2019	2019-01-22	Africa
EPI_ISL_355634	A/Burkina_Faso/2467/2019	2019-01-22	Africa
EPI_ISL_355637	A/Burkina_Faso/2471/2019	2019-01-24	Africa
EPI_ISL_355637	A/Burkina_Faso/2471/2019	2019-01-24	Africa
EPI_ISL_356292	A/Burkina_Faso/1464/2019	2019-01-16	Africa
EPI_ISL_356292	A/Burkina_Faso/1464/2019	2019-01-16	Africa
EPI_ISL_356293	A/Burkina_Faso/1449/2019	2019-01-14	Africa
EPI_ISL_356293	A/Burkina_Faso/1449/2019	2019-01-14	Africa
EPI_ISL_356294	A/Burkina_Faso/1442/2019	2019-01-11	Africa
EPI_ISL_356294	A/Burkina_Faso/1442/2019	2019-01-11	Africa
EPI_ISL_356295	A/Burkina_Faso/1441/2019	2019-01-10	Africa
EPI_ISL_356295	A/Burkina_Faso/1441/2019	2019-01-10	Africa
EPI_ISL_356312	A/Burkina_Faso/1110/2019	2019-01-21	Africa
EPI_ISL_356312	A/Burkina_Faso/1110/2019	2019-01-21	Africa
EPI_ISL_362155	A/Kenya/111/2019	2019-02-04	Africa
EPI_ISL_362155	A/Kenya/111/2019	2019-02-04	Africa
EPI_ISL_362156	A/Kenya/110/2019	2019-02-13	Africa
EPI_ISL_362156	A/Kenya/110/2019	2019-02-13	Africa
EPI_ISL_362170	A/Niger/6531/2019	2019-01-30	Africa
EPI_ISL_362170	A/Niger/6531/2019	2019-01-30	Africa
EPI_ISL_362172	A/Niger/6545/2019	2019-01-31	Africa
EPI_ISL_362172	A/Niger/6545/2019	2019-01-31	Africa
EPI_ISL_362173	A/Niger/6435/2019	2019-01-14	Africa
EPI_ISL_362173	A/Niger/6435/2019	2019-01-14	Africa
EPI_ISL_362175	A/Niger/6450/2019	2019-01-14	Africa
EPI_ISL_362177	A/Mali/26/2019	2019-02-04	Africa
EPI_ISL_362177	A/Mali/26/2019	2019-02-04	Africa
EPI_ISL_362178	A/Mali/18/2019	2019-02-03	Africa
EPI_ISL_362178	A/Mali/18/2019	2019-02-03	Africa
EPI_ISL_362179	A/Niger/6513/2019	2019-01-28	Africa
EPI_ISL_362179	A/Niger/6513/2019	2019-01-28	Africa
EPI_ISL_362180	A/Mali/42/2019	2019-02-05	Africa
EPI_ISL_362180	A/Mali/42/2019	2019-02-05	Africa
EPI_ISL_362181	A/Mali/43/2019	2019-02-05	Africa
EPI_ISL_362181	A/Mali/43/2019	2019-02-05	Africa
EPI_ISL_362182	A/Mali/38/2019	2019-02-05	Africa
EPI_ISL_362182	A/Mali/38/2019	2019-02-05	Africa
EPI_ISL_362188	A/Mali/39/2019	2019-02-04	Africa
EPI_ISL_362188	A/Mali/39/2019	2019-02-04	Africa
EPI_ISL_362213	A/Kenya/113/2019	2019-02-18	Africa
EPI_ISL_362213	A/Kenya/113/2019	2019-02-18	Africa
EPI_ISL_362214	A/Kenya/112/2019	2019-02-18	Africa
EPI_ISL_362214	A/Kenya/112/2019	2019-02-18	Africa
EPI_ISL_362217	A/Kenya/109/2019	2019-02-11	Africa
EPI_ISL_362217	A/Kenya/109/2019	2019-02-11	Africa
EPI_ISL_362218	A/Kenya/108/2019	2019-02-11	Africa
EPI_ISL_362218	A/Kenya/108/2019	2019-02-11	Africa
EPI_ISL_362219	A/Kenya/107/2019	2019-02-11	Africa
EPI_ISL_362219	A/Kenya/107/2019	2019-02-11	Africa
EPI_ISL_362220	A/Kenya/106/2019	2019-02-04	Africa
EPI_ISL_362220	A/Kenya/106/2019	2019-02-04	Africa
EPI_ISL_362221	A/Kenya/105/2019	2019-02-04	Africa
EPI_ISL_362221	A/Kenya/105/2019	2019-02-04	Africa
EPI_ISL_362222	A/Kenya/104/2019	2019-02-04	Africa
EPI_ISL_362222	A/Kenya/104/2019	2019-02-04	Africa
EPI_ISL_362223	A/Kenya/103/2019	2019-01-21	Africa
EPI_ISL_362223	A/Kenya/103/2019	2019-01-21	Africa
EPI_ISL_362224	A/Kenya/118/2019	2019-01-07	Africa
EPI_ISL_362224	A/Kenya/118/2019	2019-01-07	Africa
EPI_ISL_362225	A/Kenya/117/2019	2019-02-19	Africa
EPI_ISL_362225	A/Kenya/117/2019	2019-02-19	Africa
EPI_ISL_362226	A/Kenya/116/2019	2019-02-19	Africa
EPI_ISL_362226	A/Kenya/116/2019	2019-02-19	Africa
EPI_ISL_362227	A/Kenya/119/2019	2019-02-25	Africa
EPI_ISL_362227	A/Kenya/119/2019	2019-02-25	Africa
EPI_ISL_362228	A/Kenya/115/2019	2019-02-18	Africa
EPI_ISL_362228	A/Kenya/115/2019	2019-02-18	Africa
EPI_ISL_362230	A/Kenya/120/2019	2019-02-25	Africa
EPI_ISL_362230	A/Kenya/120/2019	2019-02-25	Africa
EPI_ISL_362231	A/Kenya/121/2019	2019-02-25	Africa
EPI_ISL_362231	A/Kenya/121/2019	2019-02-25	Africa
EPI_ISL_362232	A/Kenya/122/2019	2019-02-26	Africa
EPI_ISL_362232	A/Kenya/122/2019	2019-02-26	Africa
EPI_ISL_362233	A/Kenya/114/2019	2019-02-18	Africa
EPI_ISL_362233	A/Kenya/114/2019	2019-02-18	Africa
EPI_ISL_362245	A/Tanzania/3117/2019	2019-03-14	Africa
EPI_ISL_362245	A/Tanzania/3117/2019	2019-03-14	Africa
EPI_ISL_362246	A/Tanzania/823/2019	2019-03-24	Africa
EPI_ISL_362246	A/Tanzania/823/2019	2019-03-24	Africa
EPI_ISL_362250	A/Tanzania/523/2019	2019-03-19	Africa
EPI_ISL_362250	A/Tanzania/523/2019	2019-03-19	Africa
EPI_ISL_362252	A/Tanzania/3112/2019	2019-03-03	Africa
EPI_ISL_362252	A/Tanzania/3112/2019	2019-03-03	Africa
EPI_ISL_362254	A/Tanzania/4024/2019	2019-03-03	Africa
EPI_ISL_362254	A/Tanzania/4024/2019	2019-03-03	Africa
EPI_ISL_362341	A/Tanzania/5422/2019	2019-03-18	Africa
EPI_ISL_362341	A/Tanzania/5422/2019	2019-03-18	Africa
EPI_ISL_362175	A/Niger/6450/2019	2019-01-14	Africa
EPI_ISL_362388	A/Niger/6436/2019	2019-01-14	Africa
EPI_ISL_362388	A/Niger/6436/2019	2019-01-14	Africa
EPI_ISL_362389	A/Niger/6433/2019	2019-01-09	Africa
EPI_ISL_362389	A/Niger/6433/2019	2019-01-09	Africa
EPI_ISL_362390	A/Mali/32/2019	2019-01-31	Africa
EPI_ISL_362390	A/Mali/32/2019	2019-01-31	Africa
EPI_ISL_362391	A/Niger/6432/2019	2019-01-09	Africa
EPI_ISL_362391	A/Niger/6432/2019	2019-01-09	Africa
EPI_ISL_362393	A/Niger/6551/2019	2019-02-05	Africa
EPI_ISL_362393	A/Niger/6551/2019	2019-02-05	Africa
EPI_ISL_362394	A/Mali/41/2019	2019-02-05	Africa
EPI_ISL_362394	A/Mali/41/2019	2019-02-05	Africa
EPI_ISL_362395	A/Congo/12/2019	2019-01-21	Africa
EPI_ISL_362395	A/Congo/12/2019	2019-01-21	Africa
EPI_ISL_362396	A/Congo/27/2019	2019-01-28	Africa
EPI_ISL_362396	A/Congo/27/2019	2019-01-28	Africa
EPI_ISL_362434	A/Burkina_Faso/1464/2019	2019-01-16	Africa
EPI_ISL_362434	A/Burkina_Faso/1464/2019	2019-01-16	Africa
EPI_ISL_362552	A/Burkina_Faso/2467/2019	2019-01-22	Africa
EPI_ISL_362552	A/Burkina_Faso/2467/2019	2019-01-22	Africa
EPI_ISL_362553	A/Burkina_Faso/1442/2019	2019-01-11	Africa
EPI_ISL_362553	A/Burkina_Faso/1442/2019	2019-01-11	Africa
EPI_ISL_362634	A/Burkina_Faso/2454/2019	2019-01-08	Africa
EPI_ISL_362634	A/Burkina_Faso/2454/2019	2019-01-08	Africa
EPI_ISL_363090	A/Mauritania/09-2019/2019	2019-01-03	Africa
EPI_ISL_363090	A/Mauritania/09-2019/2019	2019-01-03	Africa
EPI_ISL_363091	A/Mauritania/10-2019/2019	2019-01-08	Africa
EPI_ISL_363091	A/Mauritania/10-2019/2019	2019-01-08	Africa
EPI_ISL_363092	A/Mauritania/15-2019/2019	2019-01-07	Africa
EPI_ISL_363092	A/Mauritania/15-2019/2019	2019-01-07	Africa
EPI_ISL_363855	A/Mali/45/2019	2019-02-06	Africa
EPI_ISL_363855	A/Mali/45/2019	2019-02-06	Africa
EPI_ISL_363866	A/Niger/6800/2019	2019-03-24	Africa
EPI_ISL_363866	A/Niger/6800/2019	2019-03-24	Africa
EPI_ISL_363867	A/Niger/6580/2019	2019-01-25	Africa
EPI_ISL_363867	A/Niger/6580/2019	2019-01-25	Africa
EPI_ISL_363869	A/Mali/31/2019	2019-01-31	Africa
EPI_ISL_363869	A/Mali/31/2019	2019-01-31	Africa
EPI_ISL_363870	A/Niger/6616/2019	2019-02-15	Africa
EPI_ISL_363870	A/Niger/6616/2019	2019-02-15	Africa
EPI_ISL_363871	A/Niger/6701/2019	2019-03-05	Africa
EPI_ISL_363871	A/Niger/6701/2019	2019-03-05	Africa
EPI_ISL_363873	A/Niger/6672/2019	2019-02-27	Africa
EPI_ISL_363873	A/Niger/6672/2019	2019-02-27	Africa
EPI_ISL_363874	A/Mali/30/2019	2019-01-31	Africa
EPI_ISL_363874	A/Mali/30/2019	2019-01-31	Africa
EPI_ISL_363875	A/Niger/6627/2019	2019-02-18	Africa
EPI_ISL_363875	A/Niger/6627/2019	2019-02-18	Africa
EPI_ISL_363876	A/Niger/6624/2019	2019-02-18	Africa
EPI_ISL_363876	A/Niger/6624/2019	2019-02-18	Africa
EPI_ISL_363877	A/Mali/13/2019	2019-02-04	Africa
EPI_ISL_363877	A/Mali/13/2019	2019-02-04	Africa
EPI_ISL_363878	A/Mali/15/2019	2019-02-04	Africa
EPI_ISL_363878	A/Mali/15/2019	2019-02-04	Africa
EPI_ISL_363879	A/Mali/17/2019	2019-02-04	Africa
EPI_ISL_363879	A/Mali/17/2019	2019-02-04	Africa
EPI_ISL_363880	A/Congo/29/2019	2019-01-28	Africa
EPI_ISL_363880	A/Congo/29/2019	2019-01-28	Africa
EPI_ISL_363881	A/Mali/28/2019	2019-01-31	Africa
EPI_ISL_363884	A/Congo/106/2019	2019-02-22	Africa
EPI_ISL_363884	A/Congo/106/2019	2019-02-22	Africa
EPI_ISL_363888	A/Niger/6691/2019	2019-02-19	Africa
EPI_ISL_363888	A/Niger/6691/2019	2019-02-19	Africa
EPI_ISL_363892	A/Mali/46/2019	2019-02-06	Africa
EPI_ISL_363892	A/Mali/46/2019	2019-02-06	Africa
EPI_ISL_363893	A/Niger/6617/2019	2019-02-17	Africa
EPI_ISL_363893	A/Niger/6617/2019	2019-02-17	Africa
EPI_ISL_363894	A/Togo/431/2019	2019-03-15	Africa
EPI_ISL_363894	A/Togo/431/2019	2019-03-15	Africa
EPI_ISL_363895	A/Togo/386/2019	2019-03-09	Africa
EPI_ISL_363895	A/Togo/386/2019	2019-03-09	Africa
EPI_ISL_363896	A/Togo/382/2019	2019-03-06	Africa
EPI_ISL_363896	A/Togo/382/2019	2019-03-06	Africa
EPI_ISL_363897	A/Togo/353/2019	2019-03-05	Africa
EPI_ISL_363897	A/Togo/353/2019	2019-03-05	Africa
EPI_ISL_363898	A/Togo/340/2019	2019-03-04	Africa
EPI_ISL_363898	A/Togo/340/2019	2019-03-04	Africa
EPI_ISL_363899	A/Togo/339/2019	2019-03-04	Africa
EPI_ISL_363899	A/Togo/339/2019	2019-03-04	Africa
EPI_ISL_363900	A/Togo/319/2019	2019-02-24	Africa
EPI_ISL_363900	A/Togo/319/2019	2019-02-24	Africa
EPI_ISL_363901	A/Togo/299/2019	2019-02-25	Africa
EPI_ISL_363901	A/Togo/299/2019	2019-02-25	Africa
EPI_ISL_363902	A/Togo/278/2019	2019-02-24	Africa
EPI_ISL_363902	A/Togo/278/2019	2019-02-24	Africa
EPI_ISL_363903	A/Togo/274/2019	2019-02-21	Africa
EPI_ISL_363903	A/Togo/274/2019	2019-02-21	Africa
EPI_ISL_363904	A/Togo/266/2019	2019-02-17	Africa
EPI_ISL_363904	A/Togo/266/2019	2019-02-17	Africa
EPI_ISL_363905	A/Togo/264/2019	2019-02-17	Africa
EPI_ISL_363905	A/Togo/264/2019	2019-02-17	Africa
EPI_ISL_363906	A/Togo/237/2019	2019-02-12	Africa
EPI_ISL_363906	A/Togo/237/2019	2019-02-12	Africa
EPI_ISL_363907	A/Togo/206/2019	2019-02-12	Africa
EPI_ISL_363907	A/Togo/206/2019	2019-02-12	Africa
EPI_ISL_363917	A/Togo/269/2019	2019-02-18	Africa
EPI_ISL_363917	A/Togo/269/2019	2019-02-18	Africa
EPI_ISL_363933	A/Burkina_Faso/1449/2019	2019-01-14	Africa
EPI_ISL_363934	A/Burkina_Faso/1110/2019	2019-01-21	Africa
EPI_ISL_363934	A/Burkina_Faso/1110/2019	2019-01-21	Africa
EPI_ISL_363935	A/Burkina_Faso/2471/2019	2019-01-24	Africa
EPI_ISL_363935	A/Burkina_Faso/2471/2019	2019-01-24	Africa
EPI_ISL_363956	A/Mozambique/232/2019	2019-03-18	Africa
EPI_ISL_363956	A/Mozambique/232/2019	2019-03-18	Africa
EPI_ISL_363957	A/Mozambique/238/2019	2019-03-18	Africa
EPI_ISL_363957	A/Mozambique/238/2019	2019-03-18	Africa
EPI_ISL_363958	A/Mozambique/247/2019	2019-03-19	Africa
EPI_ISL_363958	A/Mozambique/247/2019	2019-03-19	Africa
EPI_ISL_363960	A/Mozambique/248/2019	2019-03-19	Africa
EPI_ISL_363960	A/Mozambique/248/2019	2019-03-19	Africa
EPI_ISL_363962	A/Mozambique/262/2019	2019-03-21	Africa
EPI_ISL_363962	A/Mozambique/262/2019	2019-03-21	Africa
EPI_ISL_363963	A/Mozambique/269/2019	2019-03-21	Africa
EPI_ISL_363963	A/Mozambique/269/2019	2019-03-21	Africa
EPI_ISL_363964	A/Mozambique/158/2019	2019-03-04	Africa
EPI_ISL_363964	A/Mozambique/158/2019	2019-03-04	Africa
EPI_ISL_363965	A/Mozambique/97/2019	2019-01-20	Africa
EPI_ISL_363965	A/Mozambique/97/2019	2019-01-20	Africa
EPI_ISL_363968	A/Mozambique/213/2019	2019-03-18	Africa
EPI_ISL_363968	A/Mozambique/213/2019	2019-03-18	Africa
EPI_ISL_363969	A/Cote_D'Ivoire/14/2019	2019-01-07	Africa
EPI_ISL_363969	A/Cote_D'Ivoire/14/2019	2019-01-07	Africa
EPI_ISL_363970	A/Cote_D'Ivoire/51/2019	2019-01-11	Africa
EPI_ISL_363970	A/Cote_D'Ivoire/51/2019	2019-01-11	Africa
EPI_ISL_363975	A/Cote_D'Ivoire/279/2019	2019-02-21	Africa
EPI_ISL_363975	A/Cote_D'Ivoire/279/2019	2019-02-21	Africa
EPI_ISL_363976	A/Mali/44/2019	2019-02-06	Africa
EPI_ISL_363976	A/Mali/44/2019	2019-02-06	Africa
EPI_ISL_363978	A/Niger/6659/2019	2019-02-10	Africa
EPI_ISL_363978	A/Niger/6659/2019	2019-02-10	Africa
EPI_ISL_363988	A/Mozambique/249/2019	2019-03-19	Africa
EPI_ISL_363988	A/Mozambique/249/2019	2019-03-19	Africa
EPI_ISL_363881	A/Mali/28/2019	2019-01-31	Africa
EPI_ISL_364000	A/Burkina_Faso/1441/2019	2019-01-10	Africa
EPI_ISL_364000	A/Burkina_Faso/1441/2019	2019-01-10	Africa
EPI_ISL_364001	A/Togo/452/2019	2019-03-13	Africa
EPI_ISL_364001	A/Togo/452/2019	2019-03-13	Africa
EPI_ISL_364002	A/Togo/450/2019	2019-03-25	Africa
EPI_ISL_364002	A/Togo/450/2019	2019-03-25	Africa
EPI_ISL_364003	A/Togo/436/2019	2019-03-13	Africa
EPI_ISL_364003	A/Togo/436/2019	2019-03-13	Africa
EPI_ISL_364005	A/Togo/390/2019	2019-03-09	Africa
EPI_ISL_364005	A/Togo/390/2019	2019-03-09	Africa
EPI_ISL_364008	A/Mozambique/75/2019	2019-01-23	Africa
EPI_ISL_364008	A/Mozambique/75/2019	2019-01-23	Africa
EPI_ISL_364009	A/Togo/154/2019	2019-01-22	Africa
EPI_ISL_364009	A/Togo/154/2019	2019-01-22	Africa
EPI_ISL_364010	A/Togo/35/2019	2019-01-07	Africa
EPI_ISL_364010	A/Togo/35/2019	2019-01-07	Africa
EPI_ISL_364011	A/Togo/17/2019	2019-01-10	Africa
EPI_ISL_364011	A/Togo/17/2019	2019-01-10	Africa
EPI_ISL_363933	A/Burkina_Faso/1449/2019	2019-01-14	Africa
EPI_ISL_365767	A/Mozambique/240/2019	2019-03-18	Africa
EPI_ISL_365767	A/Mozambique/240/2019	2019-03-18	Africa
EPI_ISL_365768	A/Mozambique/243/2019	2019-03-19	Africa
EPI_ISL_365768	A/Mozambique/243/2019	2019-03-19	Africa
EPI_ISL_365769	A/Mozambique/278/2019	2019-03-20	Africa
EPI_ISL_365769	A/Mozambique/278/2019	2019-03-20	Africa
EPI_ISL_365770	A/Mozambique/279/2019	2019-03-20	Africa
EPI_ISL_365770	A/Mozambique/279/2019	2019-03-20	Africa
EPI_ISL_365771	A/Mozambique/283/2019	2019-03-20	Africa
EPI_ISL_365771	A/Mozambique/283/2019	2019-03-20	Africa
EPI_ISL_365772	A/Mozambique/301/2019	2019-03-25	Africa
EPI_ISL_365772	A/Mozambique/301/2019	2019-03-25	Africa
EPI_ISL_365773	A/Mozambique/285/2019	2019-03-22	Africa
EPI_ISL_365773	A/Mozambique/285/2019	2019-03-22	Africa
EPI_ISL_365774	A/Mozambique/297/2019	2019-03-25	Africa
EPI_ISL_365774	A/Mozambique/297/2019	2019-03-25	Africa
EPI_ISL_365775	A/Mozambique/270/2019	2019-03-21	Africa
EPI_ISL_365775	A/Mozambique/270/2019	2019-03-21	Africa
EPI_ISL_365776	A/Mozambique/275/2019	2019-03-20	Africa
EPI_ISL_365776	A/Mozambique/275/2019	2019-03-20	Africa
EPI_ISL_365777	A/Mozambique/284/2019	2019-03-20	Africa
EPI_ISL_365777	A/Mozambique/284/2019	2019-03-20	Africa
EPI_ISL_365778	A/Mozambique/180/2019	2019-03-08	Africa
EPI_ISL_365778	A/Mozambique/180/2019	2019-03-08	Africa
EPI_ISL_365780	A/Mozambique/206/2019	2019-03-19	Africa
EPI_ISL_365780	A/Mozambique/206/2019	2019-03-19	Africa
EPI_ISL_365781	A/Mozambique/205/2019	2019-03-18	Africa
EPI_ISL_365781	A/Mozambique/205/2019	2019-03-18	Africa
EPI_ISL_365784	A/Cote_D'Ivoire/648/2019	2019-04-17	Africa
EPI_ISL_365784	A/Cote_D'Ivoire/648/2019	2019-04-17	Africa
EPI_ISL_365785	A/Cote_D'Ivoire/650/2019	2019-04-17	Africa
EPI_ISL_365790	A/Cote_D'Ivoire/551/2019	2019-04-03	Africa
EPI_ISL_365790	A/Cote_D'Ivoire/551/2019	2019-04-03	Africa
EPI_ISL_365829	A/Mozambique/2731/2019	2019-03-21	Africa
EPI_ISL_365829	A/Mozambique/2731/2019	2019-03-21	Africa
EPI_ISL_365836	A/Togo/204/2019	2019-02-11	Africa
EPI_ISL_365837	A/Togo/202/2019	2019-02-10	Africa
EPI_ISL_365837	A/Togo/202/2019	2019-02-10	Africa
EPI_ISL_365974	A/Cote_D'Ivoire/202/2019	2019-02-08	Africa
EPI_ISL_365974	A/Cote_D'Ivoire/202/2019	2019-02-08	Africa
EPI_ISL_365782	A/Cote_D'Ivoire/359/2019	2019-03-05	Africa
EPI_ISL_365782	A/Cote_D'Ivoire/359/2019	2019-03-05	Africa
EPI_ISL_365783	A/Cote_D'Ivoire/527/2019	2019-03-21	Africa
EPI_ISL_365783	A/Cote_D'Ivoire/527/2019	2019-03-21	Africa
EPI_ISL_365785	A/Cote_D'Ivoire/650/2019	2019-04-17	Africa
EPI_ISL_366003	A/Togo/199/2019	2019-02-09	Africa
EPI_ISL_366003	A/Togo/199/2019	2019-02-09	Africa
EPI_ISL_366004	A/Togo/195/2019	2019-02-09	Africa
EPI_ISL_366004	A/Togo/195/2019	2019-02-09	Africa
EPI_ISL_366005	A/Togo/189/2019	2019-02-06	Africa
EPI_ISL_366005	A/Togo/189/2019	2019-02-06	Africa
EPI_ISL_365834	A/Togo/171/2019	2019-01-31	Africa
EPI_ISL_365834	A/Togo/171/2019	2019-01-31	Africa
EPI_ISL_365835	A/Togo/170/2019	2019-01-31	Africa
EPI_ISL_365835	A/Togo/170/2019	2019-01-31	Africa
EPI_ISL_365836	A/Togo/204/2019	2019-02-11	Africa
EPI_ISL_366006	A/Mozambique/300/2019	2019-03-25	Africa
EPI_ISL_366006	A/Mozambique/300/2019	2019-03-25	Africa
EPI_ISL_366007	A/Mozambique/209/2019	2019-03-19	Africa
EPI_ISL_366007	A/Mozambique/209/2019	2019-03-19	Africa
EPI_ISL_367796	A/Mauritania/08-2019/2019	2019-01-02	Africa
EPI_ISL_367796	A/Mauritania/08-2019/2019	2019-01-02	Africa
EPI_ISL_367797	A/Mauritania/10-2019/2019	2019-01-08	Africa
EPI_ISL_367797	A/Mauritania/10-2019/2019	2019-01-08	Africa
EPI_ISL_367798	A/Mauritania/15-2019/2019	2019-01-07	Africa
EPI_ISL_367798	A/Mauritania/15-2019/2019	2019-01-07	Africa
EPI_ISL_367811	A/Tanger/672/2019	2019-01-24	Africa
EPI_ISL_367811	A/Tanger/672/2019	2019-01-24	Africa
EPI_ISL_368194	A/Cote_D'Ivoire/580/2019	2019-04-03	Africa
EPI_ISL_368194	A/Cote_D'Ivoire/580/2019	2019-04-03	Africa
EPI_ISL_368204	A/Cote_D'Ivoire/643/2019	2019-04-16	Africa
EPI_ISL_368204	A/Cote_D'Ivoire/643/2019	2019-04-16	Africa
EPI_ISL_368206	A/Cote_D'Ivoire/610/2019	2019-04-09	Africa
EPI_ISL_368206	A/Cote_D'Ivoire/610/2019	2019-04-09	Africa
EPI_ISL_376956	A/South_Africa/R06864/2019	2019-06-10	Africa
EPI_ISL_376956	A/South_Africa/R06864/2019	2019-06-10	Africa
EPI_ISL_376957	A/South_Africa/R06338/2019	2019-06-04	Africa
EPI_ISL_376957	A/South_Africa/R06338/2019	2019-06-04	Africa
EPI_ISL_376958	A/South_Africa/R05878/2019	2019-05-23	Africa
EPI_ISL_376958	A/South_Africa/R05878/2019	2019-05-23	Africa
EPI_ISL_376959	A/South_Africa/R06415/2019	2019-06-04	Africa
EPI_ISL_376959	A/South_Africa/R06415/2019	2019-06-04	Africa
EPI_ISL_376960	A/South_Africa/R05117/2019	2019-05-13	Africa
EPI_ISL_376960	A/South_Africa/R05117/2019	2019-05-13	Africa
EPI_ISL_376961	A/South_Africa/R03989/2019	2019-04-12	Africa
EPI_ISL_376961	A/South_Africa/R03989/2019	2019-04-12	Africa
EPI_ISL_377337	A/Mauritania/10-2019/2019	2019-01-08	Africa
EPI_ISL_377337	A/Mauritania/10-2019/2019	2019-01-08	Africa
EPI_ISL_377651	A/Kenya/104/2019	2019-02-04	Africa
EPI_ISL_377651	A/Kenya/104/2019	2019-02-04	Africa
EPI_ISL_377673	A/Burkina_Faso/31/2019	2019-02-19	Africa
EPI_ISL_377673	A/Burkina_Faso/31/2019	2019-02-19	Africa
EPI_ISL_377674	A/Burkina_Faso/15/2019	2019-02-19	Africa
EPI_ISL_377674	A/Burkina_Faso/15/2019	2019-02-19	Africa
EPI_ISL_377675	A/Burkina_Faso/1/2019	2019-02-19	Africa
EPI_ISL_377675	A/Burkina_Faso/1/2019	2019-02-19	Africa
EPI_ISL_377686	A/Congo/12/2019	2019-01-21	Africa
EPI_ISL_377686	A/Congo/12/2019	2019-01-21	Africa
EPI_ISL_377865	A/Mozambique/75/2019	2019-01-23	Africa
EPI_ISL_377865	A/Mozambique/75/2019	2019-01-23	Africa
EPI_ISL_377866	A/Mozambique/97/2019	2019-01-20	Africa
EPI_ISL_377866	A/Mozambique/97/2019	2019-01-20	Africa
EPI_ISL_377867	A/Mali/43/2019	2019-02-05	Africa
EPI_ISL_377867	A/Mali/43/2019	2019-02-05	Africa
EPI_ISL_377868	A/Mali/31/2019	2019-01-31	Africa
EPI_ISL_377868	A/Mali/31/2019	2019-01-31	Africa
EPI_ISL_377872	A/Mali/26/2019	2019-02-04	Africa
EPI_ISL_377872	A/Mali/26/2019	2019-02-04	Africa
EPI_ISL_377873	A/Congo/27/2019	2019-01-28	Africa
EPI_ISL_377873	A/Congo/27/2019	2019-01-28	Africa
EPI_ISL_377876	A/Mali/42/2019	2019-02-05	Africa
EPI_ISL_377876	A/Mali/42/2019	2019-02-05	Africa
EPI_ISL_377899	A/Madagascar/145/2019	2019-01-07	Africa
EPI_ISL_377899	A/Madagascar/145/2019	2019-01-07	Africa
EPI_ISL_377900	A/Madagascar/889/2019	2019-02-04	Africa
EPI_ISL_377900	A/Madagascar/889/2019	2019-02-04	Africa
EPI_ISL_377901	A/Madagascar/617/2019	2019-01-23	Africa
EPI_ISL_377901	A/Madagascar/617/2019	2019-01-23	Africa
EPI_ISL_377902	A/Madagascar/224/2019	2019-01-09	Africa
EPI_ISL_377902	A/Madagascar/224/2019	2019-01-09	Africa
EPI_ISL_377903	A/Madagascar/657/2019	2019-03-16	Africa
EPI_ISL_377903	A/Madagascar/657/2019	2019-03-16	Africa
EPI_ISL_377904	A/Madagascar/326/2019	2019-02-26	Africa
EPI_ISL_377904	A/Madagascar/326/2019	2019-02-26	Africa
EPI_ISL_386837	A/Togo/189/2019	2019-02-06	Africa
EPI_ISL_386837	A/Togo/189/2019	2019-02-06	Africa
EPI_ISL_386853	A/Togo/195/2019	2019-02-09	Africa
EPI_ISL_386853	A/Togo/195/2019	2019-02-09	Africa
EPI_ISL_386855	A/Togo/269/2019	2019-02-18	Africa
EPI_ISL_386855	A/Togo/269/2019	2019-02-18	Africa
EPI_ISL_386858	A/Togo/202/2019	2019-02-10	Africa
EPI_ISL_387019	A/Antsirabe/2502/2019	2019-04-15	Africa
EPI_ISL_387019	A/Antsirabe/2502/2019	2019-04-15	Africa
EPI_ISL_387020	A/Antsirabe/2643/2019	2019-04-23	Africa
EPI_ISL_387020	A/Antsirabe/2643/2019	2019-04-23	Africa
EPI_ISL_387021	A/Antsirabe/3036/2019	2019-05-06	Africa
EPI_ISL_387021	A/Antsirabe/3036/2019	2019-05-06	Africa
EPI_ISL_387028	A/Fianarantsoa/2504/2019	2019-04-17	Africa
EPI_ISL_387028	A/Fianarantsoa/2504/2019	2019-04-17	Africa
EPI_ISL_388748	A/South_Africa/R03804/2019	2019-04-12	Africa
EPI_ISL_388748	A/South_Africa/R03804/2019	2019-04-12	Africa
EPI_ISL_388749	A/South_Africa/R03985/2019	2019-04-16	Africa
EPI_ISL_388749	A/South_Africa/R03985/2019	2019-04-16	Africa
EPI_ISL_388750	A/South_Africa/R03985/2019	2019-04-16	Africa
EPI_ISL_388750	A/South_Africa/R03985/2019	2019-04-16	Africa
EPI_ISL_388751	A/South_Africa/R05114/2019	2019-05-13	Africa
EPI_ISL_388751	A/South_Africa/R05114/2019	2019-05-13	Africa
EPI_ISL_388752	A/South_Africa/R05118/2019	2019-05-13	Africa
EPI_ISL_388752	A/South_Africa/R05118/2019	2019-05-13	Africa
EPI_ISL_388753	A/South_Africa/R05121/2019	2019-05-14	Africa
EPI_ISL_388753	A/South_Africa/R05121/2019	2019-05-14	Africa
EPI_ISL_388756	A/South_Africa/R05619/2019	2019-05-20	Africa
EPI_ISL_388756	A/South_Africa/R05619/2019	2019-05-20	Africa
EPI_ISL_388757	A/South_Africa/R05636/2019	2019-05-22	Africa
EPI_ISL_388757	A/South_Africa/R05636/2019	2019-05-22	Africa
EPI_ISL_388758	A/South_Africa/R05652/2019	2019-05-21	Africa
EPI_ISL_388758	A/South_Africa/R05652/2019	2019-05-21	Africa
EPI_ISL_388759	A/South_Africa/R05675/2019	2019-05-22	Africa
EPI_ISL_388759	A/South_Africa/R05675/2019	2019-05-22	Africa
EPI_ISL_388760	A/South_Africa/R05937/2019	2019-05-28	Africa
EPI_ISL_388760	A/South_Africa/R05937/2019	2019-05-28	Africa
EPI_ISL_388761	A/South_Africa/R06219/2019	2019-05-31	Africa
EPI_ISL_388761	A/South_Africa/R06219/2019	2019-05-31	Africa
EPI_ISL_388762	A/South_Africa/R06219/2019	2019-05-31	Africa
EPI_ISL_388762	A/South_Africa/R06219/2019	2019-05-31	Africa
EPI_ISL_388763	A/South_Africa/R06404/2019	2019-06-04	Africa
EPI_ISL_388763	A/South_Africa/R06404/2019	2019-06-04	Africa
EPI_ISL_388764	A/South_Africa/R06413/2019	2019-06-04	Africa
EPI_ISL_388764	A/South_Africa/R06413/2019	2019-06-04	Africa
EPI_ISL_388765	A/South_Africa/R06421/2019	2019-06-05	Africa
EPI_ISL_388765	A/South_Africa/R06421/2019	2019-06-05	Africa
EPI_ISL_388766	A/South_Africa/R06432/2019	2019-06-05	Africa
EPI_ISL_388766	A/South_Africa/R06432/2019	2019-06-05	Africa
EPI_ISL_388767	A/South_Africa/R06867/2019	2019-06-10	Africa
EPI_ISL_388767	A/South_Africa/R06867/2019	2019-06-10	Africa
EPI_ISL_388768	A/South_Africa/R06917/2019	2019-06-10	Africa
EPI_ISL_388768	A/South_Africa/R06917/2019	2019-06-10	Africa
EPI_ISL_388771	A/Garoua/19V-1937/2019	2019-03-22	Africa
EPI_ISL_388771	A/Garoua/19V-1937/2019	2019-03-22	Africa
EPI_ISL_390030	A/Cote_D'Ivoire/650/2019	2019-04-17	Africa
EPI_ISL_390030	A/Cote_D'Ivoire/650/2019	2019-04-17	Africa
EPI_ISL_390032	A/Mozambique/243/2019	2019-03-19	Africa
EPI_ISL_390032	A/Mozambique/243/2019	2019-03-19	Africa
EPI_ISL_390087	A/Togo/204/2019	2019-02-11	Africa
EPI_ISL_390087	A/Togo/204/2019	2019-02-11	Africa
EPI_ISL_390122	A/Kenya/6264/2019	2019-01-01	Africa
EPI_ISL_390122	A/Kenya/6264/2019	2019-01-01	Africa
EPI_ISL_390124	A/Kenya/6516/2019	2019-07-21	Africa
EPI_ISL_390124	A/Kenya/6516/2019	2019-07-21	Africa
EPI_ISL_390125	A/Kenya/6522/2019	2019-07-20	Africa
EPI_ISL_390125	A/Kenya/6522/2019	2019-07-20	Africa
EPI_ISL_390126	A/Kenya/2256/2019	2019-07-20	Africa
EPI_ISL_390126	A/Kenya/2256/2019	2019-07-20	Africa
EPI_ISL_386858	A/Togo/202/2019	2019-02-10	Africa
EPI_ISL_391117	A/Cote_D'Ivoire/551/2019	2019-04-03	Africa
EPI_ISL_391117	A/Cote_D'Ivoire/551/2019	2019-04-03	Africa
EPI_ISL_391372	A/Togo/278/2019	2019-02-24	Africa
EPI_ISL_391372	A/Togo/278/2019	2019-02-24	Africa
EPI_ISL_391373	A/Togo/299/2019	2019-02-25	Africa
EPI_ISL_391373	A/Togo/299/2019	2019-02-25	Africa
EPI_ISL_392519	A/Mali/038/2019	2019-02-11	Africa
EPI_ISL_392519	A/Mali/038/2019	2019-02-11	Africa
EPI_ISL_392520	A/Mali/021/2019	2019-02-11	Africa
EPI_ISL_392520	A/Mali/021/2019	2019-02-11	Africa
EPI_ISL_392521	A/Mali/025/2019	2019-02-11	Africa
EPI_ISL_392521	A/Mali/025/2019	2019-02-11	Africa
EPI_ISL_392522	A/Mali/026/2019	2019-02-11	Africa
EPI_ISL_392522	A/Mali/026/2019	2019-02-11	Africa
EPI_ISL_392523	A/Mali/027/2019	2019-02-11	Africa
EPI_ISL_392523	A/Mali/027/2019	2019-02-11	Africa
EPI_ISL_392524	A/Mali/043/2019	2019-02-13	Africa
EPI_ISL_392524	A/Mali/043/2019	2019-02-13	Africa
EPI_ISL_392525	A/Mali/010/2019	2019-02-09	Africa
EPI_ISL_392525	A/Mali/010/2019	2019-02-09	Africa
EPI_ISL_392526	A/Mali/041/2019	2019-02-11	Africa
EPI_ISL_392526	A/Mali/041/2019	2019-02-11	Africa
EPI_ISL_392529	A/Mali/023/2019	2019-02-11	Africa
EPI_ISL_392529	A/Mali/023/2019	2019-02-11	Africa
EPI_ISL_393566	A/Mali/030/2019	2019-02-13	Africa
EPI_ISL_393566	A/Mali/030/2019	2019-02-13	Africa
EPI_ISL_393567	A/Mali/047/2019	2019-02-18	Africa
EPI_ISL_393567	A/Mali/047/2019	2019-02-18	Africa
EPI_ISL_393568	A/Mali/032/2019	2019-02-25	Africa
EPI_ISL_393568	A/Mali/032/2019	2019-02-25	Africa
EPI_ISL_393569	A/Mali/033/2019	2019-02-25	Africa
EPI_ISL_393569	A/Mali/033/2019	2019-02-25	Africa
EPI_ISL_393570	A/Cote_D'Ivoire/648/2019	2019-04-17	Africa
EPI_ISL_393570	A/Cote_D'Ivoire/648/2019	2019-04-17	Africa
EPI_ISL_393571	A/Mali/052/2019	2019-02-27	Africa
EPI_ISL_393571	A/Mali/052/2019	2019-02-27	Africa
EPI_ISL_393572	A/Mali/028/2019	2019-02-28	Africa
EPI_ISL_393572	A/Mali/028/2019	2019-02-28	Africa
EPI_ISL_393574	A/Mali/077/2019	2019-03-03	Africa
EPI_ISL_393574	A/Mali/077/2019	2019-03-03	Africa
EPI_ISL_393575	A/Mali/054/2019	2019-03-04	Africa
EPI_ISL_393575	A/Mali/054/2019	2019-03-04	Africa
EPI_ISL_393576	A/Mali/048/2019	2019-03-04	Africa
EPI_ISL_393576	A/Mali/048/2019	2019-03-04	Africa
EPI_ISL_393577	A/Mali/049/2019	2019-03-04	Africa
EPI_ISL_393577	A/Mali/049/2019	2019-03-04	Africa
EPI_ISL_393579	A/Mali/046/2019	2019-03-04	Africa
EPI_ISL_393579	A/Mali/046/2019	2019-03-04	Africa
EPI_ISL_393580	A/Mali/9054/2019	2019-03-18	Africa
EPI_ISL_393580	A/Mali/9054/2019	2019-03-18	Africa
EPI_ISL_393581	A/Mali/066/2019	2019-03-14	Africa
EPI_ISL_393581	A/Mali/066/2019	2019-03-14	Africa
EPI_ISL_393582	A/Mali/061/2019	2019-03-13	Africa
EPI_ISL_393582	A/Mali/061/2019	2019-03-13	Africa
EPI_ISL_393583	A/Mali/9043/2019	2019-03-16	Africa
EPI_ISL_393583	A/Mali/9043/2019	2019-03-16	Africa
EPI_ISL_393584	A/Mali/051/2019	2019-02-27	Africa
EPI_ISL_393584	A/Mali/051/2019	2019-02-27	Africa
EPI_ISL_393588	A/Mali/064/2019	2019-03-12	Africa
EPI_ISL_393588	A/Mali/064/2019	2019-03-12	Africa
EPI_ISL_393595	A/Mali/037/2019	2019-02-27	Africa
EPI_ISL_393595	A/Mali/037/2019	2019-02-27	Africa
EPI_ISL_393596	A/Mali/9064/2019	2019-02-20	Africa
EPI_ISL_393596	A/Mali/9064/2019	2019-02-20	Africa
EPI_ISL_393598	A/Mali/9049/2019	2019-02-19	Africa
EPI_ISL_393598	A/Mali/9049/2019	2019-02-19	Africa
EPI_ISL_393603	A/Mali/016/2019	2019-03-06	Africa
EPI_ISL_393603	A/Mali/016/2019	2019-03-06	Africa
EPI_ISL_393604	A/Mali/039/2019	2019-02-27	Africa
EPI_ISL_393604	A/Mali/039/2019	2019-02-27	Africa
EPI_ISL_393757	A/Togo/634/2019	2019-05-20	Africa
EPI_ISL_393757	A/Togo/634/2019	2019-05-20	Africa
EPI_ISL_393758	A/Togo/638/2019	2019-05-20	Africa
EPI_ISL_393758	A/Togo/638/2019	2019-05-20	Africa
EPI_ISL_393759	A/Togo/645/2019	2019-05-22	Africa
EPI_ISL_393759	A/Togo/645/2019	2019-05-22	Africa
EPI_ISL_393761	A/Kenya/131/2019	2019-06-19	Africa
EPI_ISL_393761	A/Kenya/131/2019	2019-06-19	Africa
EPI_ISL_393780	A/Togo/717/2019	2019-06-21	Africa
EPI_ISL_393780	A/Togo/717/2019	2019-06-21	Africa
EPI_ISL_393781	A/Kenya/130/2019	2019-07-03	Africa
EPI_ISL_393781	A/Kenya/130/2019	2019-07-03	Africa
EPI_ISL_393782	A/Kenya/132/2019	2019-06-03	Africa
EPI_ISL_393782	A/Kenya/132/2019	2019-06-03	Africa
EPI_ISL_393970	A/Antsirabe/2643/2019	2019-04-23	Africa
EPI_ISL_393970	A/Antsirabe/2643/2019	2019-04-23	Africa
EPI_ISL_393971	A/Antsirabe/3036/2019	2019-05-06	Africa
EPI_ISL_393971	A/Antsirabe/3036/2019	2019-05-06	Africa
EPI_ISL_393978	A/Cote_d'Ivoire/1287/2019	2019-07-14	Africa
EPI_ISL_393978	A/Cote_d'Ivoire/1287/2019	2019-07-14	Africa
EPI_ISL_393979	A/Dakar/01/2019	2019-01-21	Africa
EPI_ISL_393979	A/Dakar/01/2019	2019-01-21	Africa
EPI_ISL_393980	A/Dakar/02/2019	2019-01-21	Africa
EPI_ISL_393980	A/Dakar/02/2019	2019-01-21	Africa
EPI_ISL_393981	A/Dakar/03/2019	2019-01-29	Africa
EPI_ISL_393981	A/Dakar/03/2019	2019-01-29	Africa
EPI_ISL_393982	A/Dakar/04/2019	2019-02-11	Africa
EPI_ISL_393982	A/Dakar/04/2019	2019-02-11	Africa
EPI_ISL_393983	A/Dakar/06/2019	2019-02-11	Africa
EPI_ISL_393983	A/Dakar/06/2019	2019-02-11	Africa
EPI_ISL_393984	A/Dakar/08/2019	2019-04-23	Africa
EPI_ISL_393984	A/Dakar/08/2019	2019-04-23	Africa
EPI_ISL_393985	A/Dakar/10/2019	2019-05-24	Africa
EPI_ISL_393985	A/Dakar/10/2019	2019-05-24	Africa
EPI_ISL_393986	A/Dakar/11/2019	2019-03-21	Africa
EPI_ISL_393986	A/Dakar/11/2019	2019-03-21	Africa
EPI_ISL_393987	A/Dakar/12/2019	2019-03-27	Africa
EPI_ISL_393987	A/Dakar/12/2019	2019-03-27	Africa
EPI_ISL_393988	A/Dakar/13/2019	2019-03-27	Africa
EPI_ISL_393988	A/Dakar/13/2019	2019-03-27	Africa
EPI_ISL_393989	A/Garoua/19V-1937/2019	2019-03-22	Africa
EPI_ISL_393989	A/Garoua/19V-1937/2019	2019-03-22	Africa
EPI_ISL_393990	A/Ghana/1041/2019	2019-01-04	Africa
EPI_ISL_393990	A/Ghana/1041/2019	2019-01-04	Africa
EPI_ISL_393991	A/Ghana/1050/2019	2019-04-04	Africa
EPI_ISL_393991	A/Ghana/1050/2019	2019-04-04	Africa
EPI_ISL_393992	A/Ghana/154/2019	2019-04-04	Africa
EPI_ISL_393992	A/Ghana/154/2019	2019-04-04	Africa
EPI_ISL_393993	A/Ghana/312/2019	2019-06-06	Africa
EPI_ISL_393993	A/Ghana/312/2019	2019-06-06	Africa
EPI_ISL_394039	A/Seychelles/518/2019	2019-03-14	Africa
EPI_ISL_394039	A/Seychelles/518/2019	2019-03-14	Africa
EPI_ISL_394040	A/Seychelles/521/2019	2019-03-31	Africa
EPI_ISL_394040	A/Seychelles/521/2019	2019-03-31	Africa
EPI_ISL_394041	A/Seychelles/522/2019	2019-04-23	Africa
EPI_ISL_394041	A/Seychelles/522/2019	2019-04-23	Africa
EPI_ISL_394042	A/Seychelles/527/2019	2019-05-05	Africa
EPI_ISL_394042	A/Seychelles/527/2019	2019-05-05	Africa
EPI_ISL_394043	A/Seychelles/536/2019	2019-05-19	Africa
EPI_ISL_394043	A/Seychelles/536/2019	2019-05-19	Africa
EPI_ISL_394044	A/Seychelles/542/2019	2019-06-25	Africa
EPI_ISL_394044	A/Seychelles/542/2019	2019-06-25	Africa
EPI_ISL_394904	A/Togo/856/2019	2019-07-10	Africa
EPI_ISL_394904	A/Togo/856/2019	2019-07-10	Africa
EPI_ISL_394923	A/Togo/827/2019	2019-07-01	Africa
EPI_ISL_394923	A/Togo/827/2019	2019-07-01	Africa
EPI_ISL_394924	A/Togo/848/2019	2019-07-12	Africa
EPI_ISL_394924	A/Togo/848/2019	2019-07-12	Africa
EPI_ISL_394948	A/Kenya/133/2019	2019-07-17	Africa
EPI_ISL_394948	A/Kenya/133/2019	2019-07-17	Africa
EPI_ISL_394949	A/Kenya/135/2019	2019-07-15	Africa
EPI_ISL_394949	A/Kenya/135/2019	2019-07-15	Africa
EPI_ISL_394950	A/Kenya/136/2019	2019-07-09	Africa
EPI_ISL_394950	A/Kenya/136/2019	2019-07-09	Africa
EPI_ISL_395103	A/Cote_D'Ivoire/580/2019	2019-04-03	Africa
EPI_ISL_395103	A/Cote_D'Ivoire/580/2019	2019-04-03	Africa
EPI_ISL_395106	A/Madagascar/657/2019	2019-03-16	Africa
EPI_ISL_395106	A/Madagascar/657/2019	2019-03-16	Africa
EPI_ISL_395323	A/Cote_d'Ivoire/1155/2019	2019-06-30	Africa
EPI_ISL_395323	A/Cote_d'Ivoire/1155/2019	2019-06-30	Africa
EPI_ISL_395324	A/Cote_d'Ivoire/1279/2019	2019-07-15	Africa
EPI_ISL_395324	A/Cote_d'Ivoire/1279/2019	2019-07-15	Africa
EPI_ISL_395326	A/Cote_d'Ivoire/1292/2019	2019-07-14	Africa
EPI_ISL_395326	A/Cote_d'Ivoire/1292/2019	2019-07-14	Africa
EPI_ISL_395327	A/Cote_d'Ivoire/1278/2019	2019-07-14	Africa
EPI_ISL_395327	A/Cote_d'Ivoire/1278/2019	2019-07-14	Africa
EPI_ISL_395328	A/Cote_d'Ivoire/1299/2019	2019-07-17	Africa
EPI_ISL_395328	A/Cote_d'Ivoire/1299/2019	2019-07-17	Africa
EPI_ISL_395329	A/Cote_d'Ivoire/1171/2019	2019-07-03	Africa
EPI_ISL_395329	A/Cote_d'Ivoire/1171/2019	2019-07-03	Africa
EPI_ISL_395330	A/Cote_d'Ivoire/846/2019	2019-05-17	Africa
EPI_ISL_395330	A/Cote_d'Ivoire/846/2019	2019-05-17	Africa
EPI_ISL_395332	A/Cote_d'Ivoire/1126/2019	2019-06-28	Africa
EPI_ISL_395332	A/Cote_d'Ivoire/1126/2019	2019-06-28	Africa
EPI_ISL_395333	A/Cote_d'Ivoire/1116/2019	2019-06-26	Africa
EPI_ISL_395333	A/Cote_d'Ivoire/1116/2019	2019-06-26	Africa
EPI_ISL_395334	A/Cote_d'Ivoire/1442/2019	2019-07-08	Africa
EPI_ISL_395334	A/Cote_d'Ivoire/1442/2019	2019-07-08	Africa
EPI_ISL_395335	A/Cote_d'Ivoire/1301/2019	2019-07-18	Africa
EPI_ISL_395335	A/Cote_d'Ivoire/1301/2019	2019-07-18	Africa
EPI_ISL_395336	A/Cote_d'Ivoire/1339/2019	2019-07-18	Africa
EPI_ISL_395336	A/Cote_d'Ivoire/1339/2019	2019-07-18	Africa
EPI_ISL_395337	A/Cote_d'Ivoire/855/2019	2019-05-20	Africa
EPI_ISL_395337	A/Cote_d'Ivoire/855/2019	2019-05-20	Africa
EPI_ISL_395338	A/Cote_d'Ivoire/1038/2019	2019-06-16	Africa
EPI_ISL_395338	A/Cote_d'Ivoire/1038/2019	2019-06-16	Africa
EPI_ISL_395339	A/Cote_d'Ivoire/1520/2019	2019-08-11	Africa
EPI_ISL_395339	A/Cote_d'Ivoire/1520/2019	2019-08-11	Africa
EPI_ISL_395340	A/Cote_d'Ivoire/1521/2019	2019-08-10	Africa
EPI_ISL_395340	A/Cote_d'Ivoire/1521/2019	2019-08-10	Africa
EPI_ISL_395341	A/Cote_d'Ivoire/1458/2019	2019-07-30	Africa
EPI_ISL_395341	A/Cote_d'Ivoire/1458/2019	2019-07-30	Africa
EPI_ISL_395342	A/Cote_d'Ivoire/1438/2019	2019-07-27	Africa
EPI_ISL_395342	A/Cote_d'Ivoire/1438/2019	2019-07-27	Africa
EPI_ISL_395343	A/Cote_d'Ivoire/1093/2019	2019-06-26	Africa
EPI_ISL_395343	A/Cote_d'Ivoire/1093/2019	2019-06-26	Africa
EPI_ISL_395344	A/Cote_d'Ivoire/1422/2019	2019-07-25	Africa
EPI_ISL_395344	A/Cote_d'Ivoire/1422/2019	2019-07-25	Africa
EPI_ISL_395345	A/Cote_d'Ivoire/1417/2019	2019-07-23	Africa
EPI_ISL_395345	A/Cote_d'Ivoire/1417/2019	2019-07-23	Africa
EPI_ISL_395347	A/Cote_d'Ivoire/974/2019	2019-06-10	Africa
EPI_ISL_395347	A/Cote_d'Ivoire/974/2019	2019-06-10	Africa
EPI_ISL_395356	A/Cote_d'Ivoire/1102/2019	2019-06-25	Africa
EPI_ISL_395356	A/Cote_d'Ivoire/1102/2019	2019-06-25	Africa
EPI_ISL_395359	A/Cote_d'Ivoire/752/2019	2019-05-03	Africa
EPI_ISL_395359	A/Cote_d'Ivoire/752/2019	2019-05-03	Africa
EPI_ISL_395360	A/Cote_d'Ivoire/829/2019	2019-05-13	Africa
EPI_ISL_395360	A/Cote_d'Ivoire/829/2019	2019-05-13	Africa
EPI_ISL_395362	A/Cote_d'Ivoire/1021/2019	2019-06-14	Africa
EPI_ISL_395362	A/Cote_d'Ivoire/1021/2019	2019-06-14	Africa
EPI_ISL_395363	A/Cote_d'Ivoire/1024/2019	2019-06-14	Africa
EPI_ISL_395363	A/Cote_d'Ivoire/1024/2019	2019-06-14	Africa
EPI_ISL_395364	A/Cote_d'Ivoire/1037/2019	2019-06-16	Africa
EPI_ISL_395364	A/Cote_d'Ivoire/1037/2019	2019-06-16	Africa
EPI_ISL_395365	A/Cote_d'Ivoire/1077/2019	2019-06-21	Africa
EPI_ISL_395365	A/Cote_d'Ivoire/1077/2019	2019-06-21	Africa
EPI_ISL_395366	A/Cote_d'Ivoire/1096/2019	2019-06-24	Africa
EPI_ISL_395366	A/Cote_d'Ivoire/1096/2019	2019-06-24	Africa
EPI_ISL_395588	A/South_Africa/R06423/2019	2019-06-05	Africa
EPI_ISL_395588	A/South_Africa/R06423/2019	2019-06-05	Africa
EPI_ISL_395589	A/South_Africa/R06416/2019	2019-06-04	Africa
EPI_ISL_395589	A/South_Africa/R06416/2019	2019-06-04	Africa
EPI_ISL_395591	A/South_Africa/R05951/2019	2019-05-28	Africa
EPI_ISL_395591	A/South_Africa/R05951/2019	2019-05-28	Africa
EPI_ISL_395592	A/South_Africa/R06015/2019	2019-05-27	Africa
EPI_ISL_395592	A/South_Africa/R06015/2019	2019-05-27	Africa
EPI_ISL_395593	A/South_Africa/R05650/2019	2019-05-21	Africa
EPI_ISL_395593	A/South_Africa/R05650/2019	2019-05-21	Africa
EPI_ISL_395594	A/South_Africa/R05143/2019	2019-05-15	Africa
EPI_ISL_395594	A/South_Africa/R05143/2019	2019-05-15	Africa
EPI_ISL_395595	A/South_Africa/R03676/2019	2019-04-11	Africa
EPI_ISL_395595	A/South_Africa/R03676/2019	2019-04-11	Africa
EPI_ISL_397168	A/Nigeria/4545/2019	2019-02-12	Africa
EPI_ISL_397168	A/Nigeria/4545/2019	2019-02-12	Africa
EPI_ISL_397179	A/Nigeria/4549/2019	2019-02-28	Africa
EPI_ISL_397179	A/Nigeria/4549/2019	2019-02-28	Africa
EPI_ISL_397182	A/Nigeria/3770/2019	2019-02-14	Africa
EPI_ISL_397182	A/Nigeria/3770/2019	2019-02-14	Africa
EPI_ISL_397199	A/Nigeria/3273/2019	2019-02-12	Africa
EPI_ISL_397199	A/Nigeria/3273/2019	2019-02-12	Africa
EPI_ISL_397216	A/Nigeria/4556/2019	2019-03-06	Africa
EPI_ISL_397216	A/Nigeria/4556/2019	2019-03-06	Africa
EPI_ISL_398311	A/Nigeria/3769/2019	2019-01-24	Africa
EPI_ISL_398311	A/Nigeria/3769/2019	2019-01-24	Africa
EPI_ISL_398313	A/Nigeria/3773/2019	2019-02-14	Africa
EPI_ISL_398313	A/Nigeria/3773/2019	2019-02-14	Africa
EPI_ISL_398314	A/Nigeria/3772/2019	2019-02-14	Africa
EPI_ISL_398314	A/Nigeria/3772/2019	2019-02-14	Africa
EPI_ISL_398315	A/Nigeria/3775/2019	2019-02-25	Africa
EPI_ISL_398315	A/Nigeria/3775/2019	2019-02-25	Africa
EPI_ISL_398532	A/Nigeria/3280/2019	2019-03-18	Africa
EPI_ISL_398532	A/Nigeria/3280/2019	2019-03-18	Africa
EPI_ISL_398534	A/Nigeria/3778/2019	2019-03-05	Africa
EPI_ISL_398534	A/Nigeria/3778/2019	2019-03-05	Africa
EPI_ISL_398535	A/Nigeria/3777/2019	2019-03-01	Africa
EPI_ISL_398535	A/Nigeria/3777/2019	2019-03-01	Africa
EPI_ISL_398555	A/Nigeria/3779/2019	2019-03-12	Africa
EPI_ISL_398555	A/Nigeria/3779/2019	2019-03-12	Africa
EPI_ISL_398772	A/Nigeria/4557/2019	2019-05-28	Africa
EPI_ISL_398772	A/Nigeria/4557/2019	2019-05-28	Africa
EPI_ISL_398790	A/Nigeria/3288/2019	2019-04-03	Africa
EPI_ISL_398790	A/Nigeria/3288/2019	2019-04-03	Africa
EPI_ISL_398791	A/Nigeria/3780/2019	2019-03-12	Africa
EPI_ISL_398791	A/Nigeria/3780/2019	2019-03-12	Africa
EPI_ISL_398795	A/Nigeria/2235/2019	2019-06-20	Africa
EPI_ISL_398795	A/Nigeria/2235/2019	2019-06-20	Africa
EPI_ISL_398942	A/Togo/717/2019	2019-06-21	Africa
EPI_ISL_398942	A/Togo/717/2019	2019-06-21	Africa
EPI_ISL_398945	A/Togo/634/2019	2019-05-20	Africa
EPI_ISL_398945	A/Togo/634/2019	2019-05-20	Africa
EPI_ISL_400779	A/Togo/1136/2019	2019-09-12	Africa
EPI_ISL_400779	A/Togo/1136/2019	2019-09-12	Africa
EPI_ISL_400781	A/Togo/1198/2019	2019-09-20	Africa
EPI_ISL_400781	A/Togo/1198/2019	2019-09-20	Africa
EPI_ISL_400782	A/Togo/1199/2019	2019-09-20	Africa
EPI_ISL_400782	A/Togo/1199/2019	2019-09-20	Africa
EPI_ISL_400786	A/Togo/1174/2019	2019-09-25	Africa
EPI_ISL_400786	A/Togo/1174/2019	2019-09-25	Africa
EPI_ISL_400789	A/Togo/1307/2019	2019-09-27	Africa
EPI_ISL_400789	A/Togo/1307/2019	2019-09-27	Africa
EPI_ISL_400790	A/Togo/1306/2019	2019-09-27	Africa
EPI_ISL_400790	A/Togo/1306/2019	2019-09-27	Africa
EPI_ISL_400791	A/Togo/1257/2019	2019-09-29	Africa
EPI_ISL_400791	A/Togo/1257/2019	2019-09-29	Africa
EPI_ISL_400792	A/Togo/1260/2019	2019-09-29	Africa
EPI_ISL_400792	A/Togo/1260/2019	2019-09-29	Africa
EPI_ISL_400887	A/South_Africa/R06421/2019	2019-06-05	Africa
EPI_ISL_400887	A/South_Africa/R06421/2019	2019-06-05	Africa
EPI_ISL_401318	A/Kenya/133/2019	2019-07-17	Africa
EPI_ISL_401318	A/Kenya/133/2019	2019-07-17	Africa
EPI_ISL_401542	A/Dakar/26/2019	2019-03-21	Africa
EPI_ISL_401542	A/Dakar/26/2019	2019-03-21	Africa
EPI_ISL_401679	A/Mauritius/I-19/2019	2019-01-08	Africa
EPI_ISL_401679	A/Mauritius/I-19/2019	2019-01-08	Africa
EPI_ISL_401680	A/Mauritius/I-1921/2019	2019-07-12	Africa
EPI_ISL_401680	A/Mauritius/I-1921/2019	2019-07-12	Africa
EPI_ISL_401681	A/Mauritius/I-330/2019	2019-02-10	Africa
EPI_ISL_401681	A/Mauritius/I-330/2019	2019-02-10	Africa
EPI_ISL_401682	A/Mauritius/SF_225/2019	2019-07-05	Africa
EPI_ISL_401682	A/Mauritius/SF_225/2019	2019-07-05	Africa
EPI_ISL_402407	A/Niger/7171/2019	2019-09-10	Africa
EPI_ISL_402407	A/Niger/7171/2019	2019-09-10	Africa
EPI_ISL_402502	A/Niger/7269/2019	2019-10-11	Africa
EPI_ISL_402502	A/Niger/7269/2019	2019-10-11	Africa
EPI_ISL_402504	A/Niger/7268/2019	2019-10-15	Africa
EPI_ISL_402504	A/Niger/7268/2019	2019-10-15	Africa
EPI_ISL_402506	A/Niger/7201/2019	2019-09-24	Africa
EPI_ISL_402506	A/Niger/7201/2019	2019-09-24	Africa
EPI_ISL_402508	A/Niger/7193/2019	2019-09-17	Africa
EPI_ISL_402508	A/Niger/7193/2019	2019-09-17	Africa
EPI_ISL_402765	A/Niger/7346/2019	2019-10-31	Africa
EPI_ISL_402765	A/Niger/7346/2019	2019-10-31	Africa
EPI_ISL_402766	A/Niger/7325/2019	2019-10-25	Africa
EPI_ISL_402766	A/Niger/7325/2019	2019-10-25	Africa
EPI_ISL_402767	A/Niger/7306/2019	2019-10-24	Africa
EPI_ISL_402767	A/Niger/7306/2019	2019-10-24	Africa
EPI_ISL_402768	A/Niger/7338/2019	2019-10-25	Africa
EPI_ISL_402768	A/Niger/7338/2019	2019-10-25	Africa
EPI_ISL_402769	A/Niger/7296/2019	2019-12-22	Africa
EPI_ISL_402769	A/Niger/7296/2019	2019-12-22	Africa
EPI_ISL_402770	A/Niger/7274/2019	2019-10-14	Africa
EPI_ISL_402770	A/Niger/7274/2019	2019-10-14	Africa
EPI_ISL_402771	A/Niger/7272/2019	2019-10-14	Africa
EPI_ISL_402771	A/Niger/7272/2019	2019-10-14	Africa
EPI_ISL_402772	A/Niger/7271/2019	2019-10-14	Africa
EPI_ISL_402772	A/Niger/7271/2019	2019-10-14	Africa
EPI_ISL_402773	A/Niger/7229/2019	2019-10-01	Africa
EPI_ISL_402773	A/Niger/7229/2019	2019-10-01	Africa
EPI_ISL_402774	A/Niger/7228/2019	2019-09-27	Africa
EPI_ISL_402774	A/Niger/7228/2019	2019-09-27	Africa
EPI_ISL_402775	A/Niger/7202/2019	2019-09-25	Africa
EPI_ISL_402775	A/Niger/7202/2019	2019-09-25	Africa
EPI_ISL_402776	A/Niger/7204/2019	2019-09-23	Africa
EPI_ISL_402776	A/Niger/7204/2019	2019-09-23	Africa
EPI_ISL_402779	A/Niger/7283/2019	2019-10-15	Africa
EPI_ISL_402779	A/Niger/7283/2019	2019-10-15	Africa
EPI_ISL_402780	A/Niger/7280/2019	2019-10-16	Africa
EPI_ISL_402780	A/Niger/7280/2019	2019-10-16	Africa
EPI_ISL_406165	A/Dakar/16/2019	2019-09-02	Africa
EPI_ISL_406165	A/Dakar/16/2019	2019-09-02	Africa
EPI_ISL_406166	A/Dakar/17/2019	2019-09-04	Africa
EPI_ISL_406166	A/Dakar/17/2019	2019-09-04	Africa
EPI_ISL_406167	A/Dakar/18/2019	2019-09-13	Africa
EPI_ISL_406167	A/Dakar/18/2019	2019-09-13	Africa
EPI_ISL_406168	A/Dakar/19/2019	2019-09-13	Africa
EPI_ISL_406168	A/Dakar/19/2019	2019-09-13	Africa
EPI_ISL_406169	A/Dakar/21/2019	2019-09-11	Africa
EPI_ISL_406169	A/Dakar/21/2019	2019-09-11	Africa
EPI_ISL_406170	A/Dakar/22/2019	2019-08-05	Africa
EPI_ISL_406170	A/Dakar/22/2019	2019-08-05	Africa
EPI_ISL_406171	A/Dakar/23/2019	2019-09-18	Africa
EPI_ISL_406171	A/Dakar/23/2019	2019-09-18	Africa
EPI_ISL_406172	A/Dakar/24/2019	2019-09-18	Africa
EPI_ISL_406172	A/Dakar/24/2019	2019-09-18	Africa
EPI_ISL_406173	A/Dakar/28/2019	2019-09-27	Africa
EPI_ISL_406173	A/Dakar/28/2019	2019-09-27	Africa
EPI_ISL_406174	A/Ghana/3361/2019	2019-10-28	Africa
EPI_ISL_406174	A/Ghana/3361/2019	2019-10-28	Africa
EPI_ISL_406175	A/Ghana/3464/2019	2019-11-01	Africa
EPI_ISL_406175	A/Ghana/3464/2019	2019-11-01	Africa
EPI_ISL_406176	A/Ghana/3532/2019	2019-11-04	Africa
EPI_ISL_406176	A/Ghana/3532/2019	2019-11-04	Africa
EPI_ISL_406177	A/Ghana/3793/2019	2019-11-12	Africa
EPI_ISL_406177	A/Ghana/3793/2019	2019-11-12	Africa
EPI_ISL_406178	A/Ghana/4021/2019	2019-11-16	Africa
EPI_ISL_406178	A/Ghana/4021/2019	2019-11-16	Africa
EPI_ISL_406179	A/Ghana/722/2019	2019-11-11	Africa
EPI_ISL_406179	A/Ghana/722/2019	2019-11-11	Africa
EPI_ISL_407476	A/Ghana/3793/2019	2019-11-12	Africa
EPI_ISL_407476	A/Ghana/3793/2019	2019-11-12	Africa
EPI_ISL_407477	A/Ghana/4021/2019	2019-11-16	Africa
EPI_ISL_407477	A/Ghana/4021/2019	2019-11-16	Africa
EPI_ISL_407478	A/Ghana/722/2019	2019-11-11	Africa
EPI_ISL_407478	A/Ghana/722/2019	2019-11-11	Africa
EPI_ISL_409091	A/Togo/1307/2019	2019-09-27	Africa
EPI_ISL_409091	A/Togo/1307/2019	2019-09-27	Africa
EPI_ISL_409343	A/Togo/1941/2019	2019-12-03	Africa
EPI_ISL_409343	A/Togo/1941/2019	2019-12-03	Africa
EPI_ISL_409344	A/Togo/1911/2019	2019-11-27	Africa
EPI_ISL_409344	A/Togo/1911/2019	2019-11-27	Africa
EPI_ISL_409345	A/Togo/1910/2019	2019-11-27	Africa
EPI_ISL_409345	A/Togo/1910/2019	2019-11-27	Africa
EPI_ISL_409346	A/Togo/1916/2019	2019-11-25	Africa
EPI_ISL_409346	A/Togo/1916/2019	2019-11-25	Africa
EPI_ISL_409347	A/Togo/1915/2019	2019-11-25	Africa
EPI_ISL_409347	A/Togo/1915/2019	2019-11-25	Africa
EPI_ISL_409348	A/Togo/1903/2019	2019-11-25	Africa
EPI_ISL_409348	A/Togo/1903/2019	2019-11-25	Africa
EPI_ISL_409349	A/Togo/1937/2019	2019-11-24	Africa
EPI_ISL_409349	A/Togo/1937/2019	2019-11-24	Africa
EPI_ISL_409350	A/Togo/1848/2019	2019-11-08	Africa
EPI_ISL_409350	A/Togo/1848/2019	2019-11-08	Africa
EPI_ISL_409351	A/Togo/1824/2019	2019-11-18	Africa
EPI_ISL_409351	A/Togo/1824/2019	2019-11-18	Africa
EPI_ISL_409353	A/Togo/1665/2019	2019-11-06	Africa
EPI_ISL_409353	A/Togo/1665/2019	2019-11-06	Africa
EPI_ISL_409354	A/Togo/1802/2019	2019-11-05	Africa
EPI_ISL_409354	A/Togo/1802/2019	2019-11-05	Africa
EPI_ISL_409355	A/Togo/1664/2019	2019-11-05	Africa
EPI_ISL_409355	A/Togo/1664/2019	2019-11-05	Africa
EPI_ISL_409356	A/Togo/1659/2019	2019-11-05	Africa
EPI_ISL_409356	A/Togo/1659/2019	2019-11-05	Africa
EPI_ISL_409357	A/Togo/1660/2019	2019-11-05	Africa
EPI_ISL_409357	A/Togo/1660/2019	2019-11-05	Africa
EPI_ISL_409358	A/Togo/1658/2019	2019-11-05	Africa
EPI_ISL_409358	A/Togo/1658/2019	2019-11-05	Africa
EPI_ISL_409359	A/Togo/1656/2019	2019-11-05	Africa
EPI_ISL_409359	A/Togo/1656/2019	2019-11-05	Africa
EPI_ISL_409360	A/Togo/1777/2019	2019-11-04	Africa
EPI_ISL_409360	A/Togo/1777/2019	2019-11-04	Africa
EPI_ISL_409361	A/Togo/1652/2019	2019-11-04	Africa
EPI_ISL_409361	A/Togo/1652/2019	2019-11-04	Africa
EPI_ISL_409363	A/Togo/1644/2019	2019-11-03	Africa
EPI_ISL_409363	A/Togo/1644/2019	2019-11-03	Africa
EPI_ISL_409371	A/Togo/1257/2019	2019-09-29	Africa
EPI_ISL_409371	A/Togo/1257/2019	2019-09-29	Africa
EPI_ISL_409407	A/Togo/1671/2019	2019-11-06	Africa
EPI_ISL_409407	A/Togo/1671/2019	2019-11-06	Africa
EPI_ISL_409410	A/Burkina_Faso/1768/2019	2019-11-10	Africa
EPI_ISL_409410	A/Burkina_Faso/1768/2019	2019-11-10	Africa
EPI_ISL_409411	A/Burkina_Faso/2611/2019	2019-09-12	Africa
EPI_ISL_409411	A/Burkina_Faso/2611/2019	2019-09-12	Africa
EPI_ISL_409412	A/Burkina_Faso/2612/2019	2019-09-12	Africa
EPI_ISL_409412	A/Burkina_Faso/2612/2019	2019-09-12	Africa
EPI_ISL_409413	A/Burkina_Faso/1303/2019	2019-09-13	Africa
EPI_ISL_409413	A/Burkina_Faso/1303/2019	2019-09-13	Africa
EPI_ISL_409414	A/Burkina_Faso/1298/2019	2019-09-10	Africa
EPI_ISL_409414	A/Burkina_Faso/1298/2019	2019-09-10	Africa
EPI_ISL_409100	A/Burkina_Faso/1295/2019	2019-08-29	Africa
EPI_ISL_409100	A/Burkina_Faso/1295/2019	2019-08-29	Africa
EPI_ISL_409415	A/Burkina_Faso/1294/2019	2019-08-28	Africa
EPI_ISL_409415	A/Burkina_Faso/1294/2019	2019-08-28	Africa
EPI_ISL_409416	A/Burkina_Faso/012/2019	2019-10-24	Africa
EPI_ISL_409416	A/Burkina_Faso/012/2019	2019-10-24	Africa
EPI_ISL_409417	A/Burkina_Faso/011/2019	2019-10-24	Africa
EPI_ISL_409417	A/Burkina_Faso/011/2019	2019-10-24	Africa
EPI_ISL_409437	A/Togo/1651/2019	2019-11-04	Africa
EPI_ISL_409437	A/Togo/1651/2019	2019-11-04	Africa
EPI_ISL_409449	A/Burkina_Faso/026/2019	2019-10-24	Africa
EPI_ISL_409449	A/Burkina_Faso/026/2019	2019-10-24	Africa
EPI_ISL_409408	A/Burkina_Faso/024/2019	2019-10-24	Africa
EPI_ISL_409408	A/Burkina_Faso/024/2019	2019-10-24	Africa
EPI_ISL_409409	A/Burkina_Faso/027/2019	2019-10-24	Africa
EPI_ISL_409409	A/Burkina_Faso/027/2019	2019-10-24	Africa
EPI_ISL_410988	A/South_Africa/R06421/2019	2019-06-05	Africa
EPI_ISL_410988	A/South_Africa/R06421/2019	2019-06-05	Africa
EPI_ISL_411131	A/Mauritius/I-19/2020	2020-01-02	Africa
EPI_ISL_411131	A/Mauritius/I-19/2020	2020-01-02	Africa
EPI_ISL_411132	A/Mauritius/I-3006/2019	2019-11-21	Africa
EPI_ISL_411132	A/Mauritius/I-3006/2019	2019-11-21	Africa
EPI_ISL_411133	A/Mauritius/I-34/2020	2020-01-05	Africa
EPI_ISL_411133	A/Mauritius/I-34/2020	2020-01-05	Africa
EPI_ISL_413231	A/Niger/7346/2019	2019-10-31	Africa
EPI_ISL_413231	A/Niger/7346/2019	2019-10-31	Africa
EPI_ISL_413240	A/Niger/7306/2019	2019-10-24	Africa
EPI_ISL_413240	A/Niger/7306/2019	2019-10-24	Africa
EPI_ISL_413266	A/Togo/1199/2019	2019-09-20	Africa
EPI_ISL_413266	A/Togo/1199/2019	2019-09-20	Africa
EPI_ISL_413713	A/Mali/350/2019	2019-11-05	Africa
EPI_ISL_413713	A/Mali/350/2019	2019-11-05	Africa
EPI_ISL_413715	A/Mali/169/2019	2019-10-31	Africa
EPI_ISL_413715	A/Mali/169/2019	2019-10-31	Africa
EPI_ISL_413717	A/Mali/357/2019	2019-11-06	Africa
EPI_ISL_413717	A/Mali/357/2019	2019-11-06	Africa
EPI_ISL_413719	A/Mali/356/2019	2019-11-06	Africa
EPI_ISL_413719	A/Mali/356/2019	2019-11-06	Africa
EPI_ISL_413720	A/Mali/359/2019	2019-11-07	Africa
EPI_ISL_413720	A/Mali/359/2019	2019-11-07	Africa
EPI_ISL_413721	A/Mali/361/2019	2019-11-07	Africa
EPI_ISL_413721	A/Mali/361/2019	2019-11-07	Africa
EPI_ISL_413722	A/Mali/365/2019	2019-11-11	Africa
EPI_ISL_413722	A/Mali/365/2019	2019-11-11	Africa
EPI_ISL_413723	A/Mali/364/2019	2019-11-07	Africa
EPI_ISL_413723	A/Mali/364/2019	2019-11-07	Africa
EPI_ISL_413724	A/Mali/172/2019	2019-11-07	Africa
EPI_ISL_413724	A/Mali/172/2019	2019-11-07	Africa
EPI_ISL_413725	A/Mali/176/2019	2019-11-11	Africa
EPI_ISL_413725	A/Mali/176/2019	2019-11-11	Africa
EPI_ISL_413726	A/Mali/371/2019	2019-11-12	Africa
EPI_ISL_413726	A/Mali/371/2019	2019-11-12	Africa
EPI_ISL_413727	A/Mali/179/2019	2019-11-12	Africa
EPI_ISL_413727	A/Mali/179/2019	2019-11-12	Africa
EPI_ISL_413733	A/Mali/155/2019	2019-10-29	Africa
EPI_ISL_413733	A/Mali/155/2019	2019-10-29	Africa
EPI_ISL_413734	A/Mali/148/2019	2019-10-30	Africa
EPI_ISL_413734	A/Mali/148/2019	2019-10-30	Africa
EPI_ISL_413735	A/Mali/334/2019	2019-10-29	Africa
EPI_ISL_413736	A/Mali/333/2019	2019-10-29	Africa
EPI_ISL_413736	A/Mali/333/2019	2019-10-29	Africa
EPI_ISL_413737	A/Mali/147/2019	2019-10-28	Africa
EPI_ISL_413737	A/Mali/147/2019	2019-10-28	Africa
EPI_ISL_413738	A/Mali/146/2019	2019-10-28	Africa
EPI_ISL_413738	A/Mali/146/2019	2019-10-28	Africa
EPI_ISL_413741	A/Mali/152/2019	2019-11-05	Africa
EPI_ISL_413741	A/Mali/152/2019	2019-11-05	Africa
EPI_ISL_413742	A/Mali/345/2019	2019-11-04	Africa
EPI_ISL_413742	A/Mali/345/2019	2019-11-04	Africa
EPI_ISL_416145	A/Agadir/803/2020	2020-01-20	Africa
EPI_ISL_416145	A/Agadir/803/2020	2020-01-20	Africa
EPI_ISL_416148	A/Beni_Mellal/1071/2020	2020-01-31	Africa
EPI_ISL_416148	A/Beni_Mellal/1071/2020	2020-01-31	Africa
EPI_ISL_416156	A/Cameroon/7185/2019	2019-09-16	Africa
EPI_ISL_416156	A/Cameroon/7185/2019	2019-09-16	Africa
EPI_ISL_416163	A/Cameroon/7679/2019	2019-10-19	Africa
EPI_ISL_416163	A/Cameroon/7679/2019	2019-10-19	Africa
EPI_ISL_416167	A/Cameroon/8403/2019	2019-11-06	Africa
EPI_ISL_416167	A/Cameroon/8403/2019	2019-11-06	Africa
EPI_ISL_416168	A/Cameroon/8409/2019	2019-11-09	Africa
EPI_ISL_416168	A/Cameroon/8409/2019	2019-11-09	Africa
EPI_ISL_416169	A/Cameroon/8411/2019	2019-11-12	Africa
EPI_ISL_416169	A/Cameroon/8411/2019	2019-11-12	Africa
EPI_ISL_416170	A/Cameroon/8412/2019	2019-11-12	Africa
EPI_ISL_416170	A/Cameroon/8412/2019	2019-11-12	Africa
EPI_ISL_416171	A/Cameroon/8414/2019	2019-11-07	Africa
EPI_ISL_416171	A/Cameroon/8414/2019	2019-11-07	Africa
EPI_ISL_416173	A/Cameroon/8417/2019	2019-11-11	Africa
EPI_ISL_416173	A/Cameroon/8417/2019	2019-11-11	Africa
EPI_ISL_416175	A/Cameroon/8641/2019	2019-11-19	Africa
EPI_ISL_416175	A/Cameroon/8641/2019	2019-11-19	Africa
EPI_ISL_416176	A/Cameroon/8642/2019	2019-11-20	Africa
EPI_ISL_416176	A/Cameroon/8642/2019	2019-11-20	Africa
EPI_ISL_416178	A/Cameroon/8649/2019	2019-11-19	Africa
EPI_ISL_416178	A/Cameroon/8649/2019	2019-11-19	Africa
EPI_ISL_416179	A/Cameroon/9250/2019	2019-11-29	Africa
EPI_ISL_416179	A/Cameroon/9250/2019	2019-11-29	Africa
EPI_ISL_416180	A/Cameroon/9274/2019	2019-12-10	Africa
EPI_ISL_416180	A/Cameroon/9274/2019	2019-12-10	Africa
EPI_ISL_416181	A/Cameroon/9285/2019	2019-12-06	Africa
EPI_ISL_416181	A/Cameroon/9285/2019	2019-12-06	Africa
EPI_ISL_416192	A/Cote_d'Ivoire/1127/2019	2019-06-28	Africa
EPI_ISL_416192	A/Cote_d'Ivoire/1127/2019	2019-06-28	Africa
EPI_ISL_416193	A/Cote_d'Ivoire/1287/2019	2019-07-14	Africa
EPI_ISL_416193	A/Cote_d'Ivoire/1287/2019	2019-07-14	Africa
EPI_ISL_416195	A/Cote_d'Ivoire/812/2019	2019-05-11	Africa
EPI_ISL_416195	A/Cote_d'Ivoire/812/2019	2019-05-11	Africa
EPI_ISL_416196	A/Cote_d'Ivoire/846/2019	2019-05-17	Africa
EPI_ISL_416196	A/Cote_d'Ivoire/846/2019	2019-05-17	Africa
EPI_ISL_416197	A/Cote_d'Ivoire/848/2019	2019-05-16	Africa
EPI_ISL_416197	A/Cote_d'Ivoire/848/2019	2019-05-16	Africa
EPI_ISL_416198	A/Cote_d'Ivoire/855/2019	2019-05-20	Africa
EPI_ISL_416198	A/Cote_d'Ivoire/855/2019	2019-05-20	Africa
EPI_ISL_416216	A/Fes/1021/2020	2020-01-28	Africa
EPI_ISL_416216	A/Fes/1021/2020	2020-01-28	Africa
EPI_ISL_416217	A/Fes/1085/2020	2020-02-04	Africa
EPI_ISL_416217	A/Fes/1085/2020	2020-02-04	Africa
EPI_ISL_416218	A/Fes/1091/2020	2020-02-04	Africa
EPI_ISL_416218	A/Fes/1091/2020	2020-02-04	Africa
EPI_ISL_416219	A/Fes/1092/2020	2020-02-04	Africa
EPI_ISL_416219	A/Fes/1092/2020	2020-02-04	Africa
EPI_ISL_416229	A/Ghana/3464/2019	2019-11-01	Africa
EPI_ISL_416229	A/Ghana/3464/2019	2019-11-01	Africa
EPI_ISL_416230	A/Ghana/3532/2019	2019-11-04	Africa
EPI_ISL_416230	A/Ghana/3532/2019	2019-11-04	Africa
EPI_ISL_416262	A/Marrakech/1090/2020	2020-02-03	Africa
EPI_ISL_416262	A/Marrakech/1090/2020	2020-02-03	Africa
EPI_ISL_416264	A/Mauritius/I-19/2020	2020-01-02	Africa
EPI_ISL_416264	A/Mauritius/I-19/2020	2020-01-02	Africa
EPI_ISL_416266	A/Mauritius/I-3006/2019	2019-11-21	Africa
EPI_ISL_416266	A/Mauritius/I-3006/2019	2019-11-21	Africa
EPI_ISL_416267	A/Mauritius/I-34/2020	2020-01-05	Africa
EPI_ISL_416267	A/Mauritius/I-34/2020	2020-01-05	Africa
EPI_ISL_416269	A/Meknes/1061/2020	2020-02-03	Africa
EPI_ISL_416269	A/Meknes/1061/2020	2020-02-03	Africa
EPI_ISL_416270	A/Meknes/1062/2020	2020-02-03	Africa
EPI_ISL_416270	A/Meknes/1062/2020	2020-02-03	Africa
EPI_ISL_416271	A/Meknes/955/2020	2020-01-24	Africa
EPI_ISL_416271	A/Meknes/955/2020	2020-01-24	Africa
EPI_ISL_416290	A/Rabat/1124/2020	2020-02-07	Africa
EPI_ISL_416290	A/Rabat/1124/2020	2020-02-07	Africa
EPI_ISL_416291	A/Rabat/787/2020	2020-01-16	Africa
EPI_ISL_416291	A/Rabat/787/2020	2020-01-16	Africa
EPI_ISL_416292	A/Rabat/954/2020	2020-01-27	Africa
EPI_ISL_416292	A/Rabat/954/2020	2020-01-27	Africa
EPI_ISL_416293	A/Rabat/994/2020	2020-01-30	Africa
EPI_ISL_416293	A/Rabat/994/2020	2020-01-30	Africa
EPI_ISL_417883	A/Togo/827/2019	2019-07-01	Africa
EPI_ISL_417883	A/Togo/827/2019	2019-07-01	Africa
EPI_ISL_417899	A/Kenya/135/2019	2019-07-15	Africa
EPI_ISL_417899	A/Kenya/135/2019	2019-07-15	Africa
EPI_ISL_417909	A/Kenya/130/2019	2019-07-03	Africa
EPI_ISL_417909	A/Kenya/130/2019	2019-07-03	Africa
EPI_ISL_418517	A/Cote_D'Ivoire/2239/2019	2019-10-15	Africa
EPI_ISL_418517	A/Cote_D'Ivoire/2239/2019	2019-10-15	Africa
EPI_ISL_418518	A/Cote_D'Ivoire/2235/2019	2019-10-14	Africa
EPI_ISL_418518	A/Cote_D'Ivoire/2235/2019	2019-10-14	Africa
EPI_ISL_418519	A/Cote_D'Ivoire/2178/2019	2019-10-11	Africa
EPI_ISL_418519	A/Cote_D'Ivoire/2178/2019	2019-10-11	Africa
EPI_ISL_418520	A/Cote_D'Ivoire/2177/2019	2019-10-11	Africa
EPI_ISL_418520	A/Cote_D'Ivoire/2177/2019	2019-10-11	Africa
EPI_ISL_418572	A/Cote_D'Ivoire/2879/2019	2019-11-25	Africa
EPI_ISL_418572	A/Cote_D'Ivoire/2879/2019	2019-11-25	Africa
EPI_ISL_418574	A/Cote_D'Ivoire/2514/2019	2019-10-25	Africa
EPI_ISL_418574	A/Cote_D'Ivoire/2514/2019	2019-10-25	Africa
EPI_ISL_418576	A/Cote_D'Ivoire/2508/2019	2019-10-25	Africa
EPI_ISL_418576	A/Cote_D'Ivoire/2508/2019	2019-10-25	Africa
EPI_ISL_418579	A/Cote_D'Ivoire/2256/2019	2019-10-17	Africa
EPI_ISL_418579	A/Cote_D'Ivoire/2256/2019	2019-10-17	Africa
EPI_ISL_421096	A/Cote_D'Ivoire/2030/2019	2019-09-30	Africa
EPI_ISL_421096	A/Cote_D'Ivoire/2030/2019	2019-09-30	Africa
EPI_ISL_421101	A/Cote_D'Ivoire/1892/2019	2019-09-11	Africa
EPI_ISL_421101	A/Cote_D'Ivoire/1892/2019	2019-09-11	Africa
EPI_ISL_421102	A/Cote_D'Ivoire/1819/2019	2019-09-06	Africa
EPI_ISL_421102	A/Cote_D'Ivoire/1819/2019	2019-09-06	Africa
EPI_ISL_421105	A/Cote_D'Ivoire/1734/2019	2019-08-27	Africa
EPI_ISL_421105	A/Cote_D'Ivoire/1734/2019	2019-08-27	Africa
EPI_ISL_421109	A/Cote_D'Ivoire/1705/2019	2019-08-23	Africa
EPI_ISL_421109	A/Cote_D'Ivoire/1705/2019	2019-08-23	Africa
EPI_ISL_421111	A/Cote_D'Ivoire/1541/2019	2019-08-10	Africa
EPI_ISL_421111	A/Cote_D'Ivoire/1541/2019	2019-08-10	Africa
EPI_ISL_413735	A/Mali/334/2019	2019-10-29	Africa
EPI_ISL_424746	A/Togo/1740/2019	2019-11-04	Africa
EPI_ISL_424746	A/Togo/1740/2019	2019-11-04	Africa
EPI_ISL_428211	A/Congo/010/2020	2020-01-08	Africa
EPI_ISL_428211	A/Congo/010/2020	2020-01-08	Africa
EPI_ISL_430757	A/Niger/7193/2019	2019-09-17	Africa
EPI_ISL_430757	A/Niger/7193/2019	2019-09-17	Africa
EPI_ISL_434387	A/Algiers/368/2020	2020-02-13	Africa
EPI_ISL_434387	A/Algiers/368/2020	2020-02-13	Africa
EPI_ISL_435318	A/Cote_D'Ivoire/2096/2019	2019-10-09	Africa
EPI_ISL_435318	A/Cote_D'Ivoire/2096/2019	2019-10-09	Africa
EPI_ISL_435323	A/Niger/7228/2019	2019-09-27	Africa
EPI_ISL_435323	A/Niger/7228/2019	2019-09-27	Africa
EPI_ISL_435324	A/Niger/7202/2019	2019-09-25	Africa
EPI_ISL_435324	A/Niger/7202/2019	2019-09-25	Africa
EPI_ISL_443120	A/Nigeria/3984/2019	2019-07-09	Africa
EPI_ISL_443120	A/Nigeria/3984/2019	2019-07-09	Africa
EPI_ISL_443121	A/Nigeria/3989/2019	2019-07-09	Africa
EPI_ISL_443121	A/Nigeria/3989/2019	2019-07-09	Africa
EPI_ISL_443122	A/Nigeria/4256/2019	2019-10-30	Africa
EPI_ISL_443122	A/Nigeria/4256/2019	2019-10-30	Africa
EPI_ISL_443123	A/Nigeria/4010/2019	2019-07-11	Africa
EPI_ISL_443123	A/Nigeria/4010/2019	2019-07-11	Africa
EPI_ISL_443124	A/Nigeria/3990/2019	2019-07-10	Africa
EPI_ISL_443124	A/Nigeria/3990/2019	2019-07-10	Africa
EPI_ISL_443125	A/Nigeria/4115/2019	2019-08-14	Africa
EPI_ISL_443125	A/Nigeria/4115/2019	2019-08-14	Africa
EPI_ISL_443126	A/Nigeria/4117/2019	2019-08-14	Africa
EPI_ISL_443126	A/Nigeria/4117/2019	2019-08-14	Africa
EPI_ISL_443128	A/Nigeria/3974/2019	2019-04-27	Africa
EPI_ISL_443128	A/Nigeria/3974/2019	2019-04-27	Africa
EPI_ISL_443129	A/Nigeria/3958/2019	2019-07-02	Africa
EPI_ISL_443129	A/Nigeria/3958/2019	2019-07-02	Africa
EPI_ISL_443130	A/Nigeria/3957/2019	2019-07-02	Africa
EPI_ISL_443130	A/Nigeria/3957/2019	2019-07-02	Africa
EPI_ISL_443131	A/Nigeria/3956/2019	2019-07-01	Africa
EPI_ISL_443131	A/Nigeria/3956/2019	2019-07-01	Africa
EPI_ISL_443132	A/Nigeria/3955/2019	2019-07-01	Africa
EPI_ISL_443132	A/Nigeria/3955/2019	2019-07-01	Africa
EPI_ISL_443133	A/Nigeria/3954/2019	2019-07-01	Africa
EPI_ISL_443133	A/Nigeria/3954/2019	2019-07-01	Africa
EPI_ISL_443134	A/Nigeria/3952/2019	2019-06-27	Africa
EPI_ISL_443134	A/Nigeria/3952/2019	2019-06-27	Africa
EPI_ISL_443136	A/Nigeria/3980/2019	2019-07-04	Africa
EPI_ISL_443136	A/Nigeria/3980/2019	2019-07-04	Africa
EPI_ISL_443137	A/Nigeria/3983/2019	2019-07-08	Africa
EPI_ISL_443137	A/Nigeria/3983/2019	2019-07-08	Africa
EPI_ISL_443138	A/Nigeria/3975/2019	2019-06-27	Africa
EPI_ISL_443138	A/Nigeria/3975/2019	2019-06-27	Africa
EPI_ISL_443139	A/Nigeria/3979/2020	2020-01-01	Africa
EPI_ISL_443139	A/Nigeria/3979/2020	2020-01-01	Africa
EPI_ISL_486675	A/Algiers/368/2020	2020-02-13	Africa
EPI_ISL_486675	A/Algiers/368/2020	2020-02-13	Africa
EPI_ISL_491489	A/Togo/638/2019	2019-05-20	Africa
EPI_ISL_491489	A/Togo/638/2019	2019-05-20	Africa
EPI_ISL_491761	A/Cote_D'Ivoire/2244/2019	2019-10-16	Africa
EPI_ISL_491761	A/Cote_D'Ivoire/2244/2019	2019-10-16	Africa
EPI_ISL_491763	A/Togo/1101/2019	2019-09-05	Africa
EPI_ISL_491763	A/Togo/1101/2019	2019-09-05	Africa
EPI_ISL_491764	A/Nigeria/3291/2019	2019-04-03	Africa
EPI_ISL_491764	A/Nigeria/3291/2019	2019-04-03	Africa
EPI_ISL_491765	A/Nigeria/3287/2019	2019-04-03	Africa
EPI_ISL_491765	A/Nigeria/3287/2019	2019-04-03	Africa
EPI_ISL_491766	A/Togo/1146/2019	2019-09-14	Africa
EPI_ISL_491766	A/Togo/1146/2019	2019-09-14	Africa
EPI_ISL_491767	A/Nigeria/3278/2019	2019-03-12	Africa
EPI_ISL_491767	A/Nigeria/3278/2019	2019-03-12	Africa
EPI_ISL_491768	A/Nigeria/3781/2019	2019-03-12	Africa
EPI_ISL_491768	A/Nigeria/3781/2019	2019-03-12	Africa
EPI_ISL_491769	A/Cote_D'Ivoire/1866/2019	2019-09-09	Africa
EPI_ISL_491769	A/Cote_D'Ivoire/1866/2019	2019-09-09	Africa
EPI_ISL_491771	A/Togo/1942/2019	2019-12-03	Africa
EPI_ISL_491771	A/Togo/1942/2019	2019-12-03	Africa
EPI_ISL_491772	A/Togo/1973/2019	2019-12-07	Africa
EPI_ISL_491772	A/Togo/1973/2019	2019-12-07	Africa
EPI_ISL_491773	A/Mali/170/2019	2019-10-31	Africa
EPI_ISL_491773	A/Mali/170/2019	2019-10-31	Africa
EPI_ISL_491775	A/Togo/1925/2019	2019-11-22	Africa
EPI_ISL_491775	A/Togo/1925/2019	2019-11-22	Africa
EPI_ISL_491776	A/Nigeria/02200/2019	2019-03-27	Africa
EPI_ISL_491776	A/Nigeria/02200/2019	2019-03-27	Africa
EPI_ISL_491777	A/Togo/1784/2019	2019-11-06	Africa
EPI_ISL_491777	A/Togo/1784/2019	2019-11-06	Africa
EPI_ISL_491778	A/Togo/1697/2019	2019-11-06	Africa
EPI_ISL_491778	A/Togo/1697/2019	2019-11-06	Africa
EPI_ISL_491779	A/Togo/1666/2019	2019-11-06	Africa
EPI_ISL_491779	A/Togo/1666/2019	2019-11-06	Africa
EPI_ISL_491781	A/Togo/1132/2019	2019-09-11	Africa
EPI_ISL_491781	A/Togo/1132/2019	2019-09-11	Africa
EPI_ISL_491783	A/Togo/1654/2019	2019-11-04	Africa
EPI_ISL_491783	A/Togo/1654/2019	2019-11-04	Africa
EPI_ISL_491784	A/Togo/1650/2019	2019-11-04	Africa
EPI_ISL_491784	A/Togo/1650/2019	2019-11-04	Africa
EPI_ISL_491785	A/Togo/1775/2019	2019-11-03	Africa
EPI_ISL_491785	A/Togo/1775/2019	2019-11-03	Africa
EPI_ISL_491786	A/Togo/1736/2019	2019-11-03	Africa
EPI_ISL_491786	A/Togo/1736/2019	2019-11-03	Africa
EPI_ISL_491787	A/Togo/1645/2019	2019-11-03	Africa
EPI_ISL_491787	A/Togo/1645/2019	2019-11-03	Africa
EPI_ISL_491788	A/Togo/1731/2019	2019-11-01	Africa
EPI_ISL_491788	A/Togo/1731/2019	2019-11-01	Africa
EPI_ISL_491794	A/Mali/161/2019	2019-10-23	Africa
EPI_ISL_491794	A/Mali/161/2019	2019-10-23	Africa
EPI_ISL_491795	A/Nigeria/4189/2019	2019-10-07	Africa
EPI_ISL_491795	A/Nigeria/4189/2019	2019-10-07	Africa
EPI_ISL_491796	A/Nigeria/4084/2019	2019-08-22	Africa
EPI_ISL_491796	A/Nigeria/4084/2019	2019-08-22	Africa
EPI_ISL_491798	A/Nigeria/3981/2019	2019-07-05	Africa
EPI_ISL_491798	A/Nigeria/3981/2019	2019-07-05	Africa
EPI_ISL_491802	A/Mali/358/2019	2019-11-06	Africa
EPI_ISL_491802	A/Mali/358/2019	2019-11-06	Africa
EPI_ISL_491804	A/Mali/171/2019	2019-11-07	Africa
EPI_ISL_491804	A/Mali/171/2019	2019-11-07	Africa
EPI_ISL_491805	A/Burkina_Faso/1767/2019	2019-11-10	Africa
EPI_ISL_491805	A/Burkina_Faso/1767/2019	2019-11-10	Africa
EPI_ISL_491806	A/Burkina_Faso/1770/2019	2019-11-10	Africa
EPI_ISL_491806	A/Burkina_Faso/1770/2019	2019-11-10	Africa
EPI_ISL_491807	A/Mali/168/2019	2019-10-30	Africa
EPI_ISL_491807	A/Mali/168/2019	2019-10-30	Africa
EPI_ISL_491808	A/Mali/167/2019	2019-10-30	Africa
EPI_ISL_491808	A/Mali/167/2019	2019-10-30	Africa
EPI_ISL_491809	A/Burkina_Faso/2615/2019	2019-10-14	Africa
EPI_ISL_491809	A/Burkina_Faso/2615/2019	2019-10-14	Africa
EPI_ISL_491810	A/Mali/166/2019	2019-10-29	Africa
EPI_ISL_491810	A/Mali/166/2019	2019-10-29	Africa
EPI_ISL_491811	A/Mali/164/2019	2019-10-28	Africa
EPI_ISL_491811	A/Mali/164/2019	2019-10-28	Africa
EPI_ISL_491813	A/Mali/9145/2019	2019-10-28	Africa
EPI_ISL_491813	A/Mali/9145/2019	2019-10-28	Africa
EPI_ISL_491814	A/Mali/330/2019	2019-10-28	Africa
EPI_ISL_491814	A/Mali/330/2019	2019-10-28	Africa
EPI_ISL_491815	A/Burkina_Faso/015/2019	2019-10-24	Africa
EPI_ISL_491815	A/Burkina_Faso/015/2019	2019-10-24	Africa
EPI_ISL_491818	A/Togo/1309/2019	2019-09-28	Africa
EPI_ISL_491818	A/Togo/1309/2019	2019-09-28	Africa
EPI_ISL_491820	A/Niger/7322/2019	2019-10-23	Africa
EPI_ISL_491820	A/Niger/7322/2019	2019-10-23	Africa
EPI_ISL_491821	A/Niger/7318/2019	2019-10-23	Africa
EPI_ISL_491821	A/Niger/7318/2019	2019-10-23	Africa
EPI_ISL_491822	A/Niger/7348/2019	2019-10-31	Africa
EPI_ISL_491822	A/Niger/7348/2019	2019-10-31	Africa
EPI_ISL_491823	A/Niger/7221/2019	2019-09-25	Africa
EPI_ISL_491823	A/Niger/7221/2019	2019-09-25	Africa
EPI_ISL_491824	A/Niger/7205/2019	2019-09-25	Africa
EPI_ISL_491824	A/Niger/7205/2019	2019-09-25	Africa
EPI_ISL_491826	A/Niger/7123/2019	2019-09-27	Africa
EPI_ISL_491826	A/Niger/7123/2019	2019-09-27	Africa
EPI_ISL_491827	A/Niger/7134/2019	2019-09-03	Africa
EPI_ISL_491827	A/Niger/7134/2019	2019-09-03	Africa
EPI_ISL_491829	A/Togo/1275/2019	2019-09-25	Africa
EPI_ISL_491829	A/Togo/1275/2019	2019-09-25	Africa
EPI_ISL_491830	A/Togo/1280/2019	2019-09-27	Africa
EPI_ISL_491830	A/Togo/1280/2019	2019-09-27	Africa
EPI_ISL_491831	A/Togo/1255/2019	2019-09-28	Africa
EPI_ISL_491831	A/Togo/1255/2019	2019-09-28	Africa
EPI_ISL_491832	A/Cote_D'Ivoire/2341/2019	2019-10-17	Africa
EPI_ISL_491832	A/Cote_D'Ivoire/2341/2019	2019-10-17	Africa
EPI_ISL_491833	A/Togo/1261/2019	2019-09-30	Africa
EPI_ISL_491833	A/Togo/1261/2019	2019-09-30	Africa
EPI_ISL_493140	A/South_Africa/0645/2020	2020-01-22	Africa
EPI_ISL_493140	A/South_Africa/0645/2020	2020-01-22	Africa
EPI_ISL_493141	A/South_Africa/0339/2020	2020-01-10	Africa
EPI_ISL_493141	A/South_Africa/0339/2020	2020-01-10	Africa
EPI_ISL_500752	A/South_Africa/0803/2020	2020-01-22	Africa
EPI_ISL_500752	A/South_Africa/0803/2020	2020-01-22	Africa
EPI_ISL_500753	A/South_Africa/8914/2019	2019-07-18	Africa
EPI_ISL_500753	A/South_Africa/8914/2019	2019-07-18	Africa
EPI_ISL_500754	A/South_Africa/9174/2019	2019-07-25	Africa
EPI_ISL_500754	A/South_Africa/9174/2019	2019-07-25	Africa
EPI_ISL_500755	A/South_Africa/9306/2019	2019-07-29	Africa
EPI_ISL_500755	A/South_Africa/9306/2019	2019-07-29	Africa
EPI_ISL_500756	A/South_Africa/9493/2019	2019-07-30	Africa
EPI_ISL_500756	A/South_Africa/9493/2019	2019-07-30	Africa
EPI_ISL_500757	A/South_Africa/9550/2019	2019-08-01	Africa
EPI_ISL_500757	A/South_Africa/9550/2019	2019-08-01	Africa
EPI_ISL_510011	A/South_Africa/9178/2019	2019-07-22	Africa
EPI_ISL_510011	A/South_Africa/9178/2019	2019-07-22	Africa
EPI_ISL_510021	A/South_Africa/9173/2019	2019-07-23	Africa
EPI_ISL_510021	A/South_Africa/9173/2019	2019-07-23	Africa
EPI_ISL_528870	A/Togo/129/2020	2020-01-10	Africa
EPI_ISL_528870	A/Togo/129/2020	2020-01-10	Africa
EPI_ISL_528871	A/Kenya/110/2020	2020-01-20	Africa
EPI_ISL_528871	A/Kenya/110/2020	2020-01-20	Africa
EPI_ISL_528872	A/Togo/556/2020	2020-03-07	Africa
EPI_ISL_528872	A/Togo/556/2020	2020-03-07	Africa
EPI_ISL_528875	A/Togo/434/2020	2020-03-04	Africa
EPI_ISL_528875	A/Togo/434/2020	2020-03-04	Africa
EPI_ISL_528876	A/Togo/431/2020	2020-03-02	Africa
EPI_ISL_528876	A/Togo/431/2020	2020-03-02	Africa
EPI_ISL_528877	A/Togo/384/2020	2020-02-23	Africa
EPI_ISL_528877	A/Togo/384/2020	2020-02-23	Africa
EPI_ISL_528878	A/Togo/253/2020	2020-02-05	Africa
EPI_ISL_528878	A/Togo/253/2020	2020-02-05	Africa
EPI_ISL_528879	A/Togo/230/2020	2020-01-26	Africa
EPI_ISL_528879	A/Togo/230/2020	2020-01-26	Africa
EPI_ISL_528881	A/Togo/245/2020	2020-02-08	Africa
EPI_ISL_528881	A/Togo/245/2020	2020-02-08	Africa
EPI_ISL_528883	A/Togo/127/2020	2020-01-08	Africa
EPI_ISL_528883	A/Togo/127/2020	2020-01-08	Africa
EPI_ISL_528889	A/Togo/509/2020	2020-03-05	Africa
EPI_ISL_528889	A/Togo/509/2020	2020-03-05	Africa
EPI_ISL_528890	A/Togo/459/2020	2020-03-01	Africa
EPI_ISL_528890	A/Togo/459/2020	2020-03-01	Africa
EPI_ISL_528891	A/Togo/450/2020	2020-02-29	Africa
EPI_ISL_528891	A/Togo/450/2020	2020-02-29	Africa
EPI_ISL_528892	A/Togo/438/2020	2020-02-25	Africa
EPI_ISL_528892	A/Togo/438/2020	2020-02-25	Africa
EPI_ISL_528893	A/Togo/455/2020	2020-03-01	Africa
EPI_ISL_528893	A/Togo/455/2020	2020-03-01	Africa
EPI_ISL_534350	A/Togo/565/2020	2020-03-10	Africa
EPI_ISL_534350	A/Togo/565/2020	2020-03-10	Africa
EPI_ISL_534351	A/Togo/545/2020	2020-03-30	Africa
EPI_ISL_534351	A/Togo/545/2020	2020-03-30	Africa
EPI_ISL_534352	A/Togo/539/2020	2020-03-23	Africa
EPI_ISL_534352	A/Togo/539/2020	2020-03-23	Africa
EPI_ISL_534353	A/Togo/534/2020	2020-03-20	Africa
EPI_ISL_534353	A/Togo/534/2020	2020-03-20	Africa
EPI_ISL_534354	A/Togo/530/2020	2020-03-15	Africa
EPI_ISL_534354	A/Togo/530/2020	2020-03-15	Africa
EPI_ISL_534355	A/Togo/538/2020	2020-03-21	Africa
EPI_ISL_534355	A/Togo/538/2020	2020-03-21	Africa
EPI_ISL_534356	A/Togo/575/2020	2020-03-14	Africa
EPI_ISL_534356	A/Togo/575/2020	2020-03-14	Africa
EPI_ISL_534357	A/Togo/529/2020	2020-03-15	Africa
EPI_ISL_534357	A/Togo/529/2020	2020-03-15	Africa
EPI_ISL_534358	A/Togo/526/2020	2020-03-08	Africa
EPI_ISL_534358	A/Togo/526/2020	2020-03-08	Africa
EPI_ISL_545576	A/South_Africa/0645/2020	2020-01-22	Africa
EPI_ISL_545576	A/South_Africa/0645/2020	2020-01-22	Africa
EPI_ISL_717667	A/Mali/0051/2020	2020-03-10	Africa
EPI_ISL_717667	A/Mali/0051/2020	2020-03-10	Africa
EPI_ISL_717669	A/Mali/20064/2020	2020-03-10	Africa
EPI_ISL_717669	A/Mali/20064/2020	2020-03-10	Africa
EPI_ISL_717671	A/Mali/20076/2020	2020-03-09	Africa
EPI_ISL_717671	A/Mali/20076/2020	2020-03-09	Africa
EPI_ISL_717672	A/Mali/0048/2020	2020-03-10	Africa
EPI_ISL_717672	A/Mali/0048/2020	2020-03-10	Africa
EPI_ISL_732320	A/Tunisia/3085/2020	2020-03-04	Africa
EPI_ISL_732320	A/Tunisia/3085/2020	2020-03-04	Africa
EPI_ISL_732321	A/Tunisia/3442/2020	2020-03-06	Africa
EPI_ISL_732322	A/Tunisia/3666/2020	2020-03-11	Africa
EPI_ISL_766791	A/Mali/20044/2020	2020-03-05	Africa
EPI_ISL_766791	A/Mali/20044/2020	2020-03-05	Africa
EPI_ISL_766793	A/Mali/20026/2020	2020-03-16	Africa
EPI_ISL_766793	A/Mali/20026/2020	2020-03-16	Africa
EPI_ISL_766794	A/Mali/20052/2020	2020-03-11	Africa
EPI_ISL_766794	A/Mali/20052/2020	2020-03-11	Africa
EPI_ISL_766795	A/Mali/0026/2020	2020-03-16	Africa
EPI_ISL_766795	A/Mali/0026/2020	2020-03-16	Africa
EPI_ISL_766796	A/Mali/20077/2020	2020-03-10	Africa
EPI_ISL_766796	A/Mali/20077/2020	2020-03-10	Africa
EPI_ISL_766797	A/Mali/0044/2020	2020-03-05	Africa
EPI_ISL_766797	A/Mali/0044/2020	2020-03-05	Africa
EPI_ISL_766798	A/Mali/0046/2020	2020-03-05	Africa
EPI_ISL_766798	A/Mali/0046/2020	2020-03-05	Africa
EPI_ISL_766799	A/Mali/20018/2020	2020-03-02	Africa
EPI_ISL_766799	A/Mali/20018/2020	2020-03-02	Africa
EPI_ISL_766800	A/Mali/20046/2020	2020-02-26	Africa
EPI_ISL_766800	A/Mali/20046/2020	2020-02-26	Africa
EPI_ISL_766801	A/Mali/20060/2020	2020-03-02	Africa
EPI_ISL_766801	A/Mali/20060/2020	2020-03-02	Africa
EPI_ISL_766802	A/Mali/20019/2020	2020-03-03	Africa
EPI_ISL_766802	A/Mali/20019/2020	2020-03-03	Africa
EPI_ISL_766804	A/Mali/20079/2020	2020-03-10	Africa
EPI_ISL_766804	A/Mali/20079/2020	2020-03-10	Africa
EPI_ISL_766805	A/Mali/20078/2020	2020-03-10	Africa
EPI_ISL_766805	A/Mali/20078/2020	2020-03-10	Africa
EPI_ISL_766806	A/Mali/20057/2020	2020-03-09	Africa
EPI_ISL_766806	A/Mali/20057/2020	2020-03-09	Africa
EPI_ISL_766807	A/Mali/20050/2020	2020-02-26	Africa
EPI_ISL_766807	A/Mali/20050/2020	2020-02-26	Africa
EPI_ISL_766808	A/Mali/20042/2020	2020-03-04	Africa
EPI_ISL_766808	A/Mali/20042/2020	2020-03-04	Africa
EPI_ISL_766809	A/Mali/20075/2020	2020-03-09	Africa
EPI_ISL_766809	A/Mali/20075/2020	2020-03-09	Africa
EPI_ISL_766810	A/Mali/20092/2020	2020-03-17	Africa
EPI_ISL_766810	A/Mali/20092/2020	2020-03-17	Africa
EPI_ISL_766811	A/Mali/20025/2020	2020-03-16	Africa
EPI_ISL_766811	A/Mali/20025/2020	2020-03-16	Africa
EPI_ISL_766812	A/Mali/20051/2020	2020-02-26	Africa
EPI_ISL_766812	A/Mali/20051/2020	2020-02-26	Africa
EPI_ISL_766813	A/Mali/20020/2020	2020-03-05	Africa
EPI_ISL_766813	A/Mali/20020/2020	2020-03-05	Africa
EPI_ISL_766814	A/Mali/20053/2020	2020-02-25	Africa
EPI_ISL_766814	A/Mali/20053/2020	2020-02-25	Africa
EPI_ISL_766818	A/Mali/0051/2020	2020-03-10	Africa
EPI_ISL_766818	A/Mali/0051/2020	2020-03-10	Africa
EPI_ISL_766819	A/Mali/20078/2020	2020-03-10	Africa
EPI_ISL_766819	A/Mali/20078/2020	2020-03-10	Africa
EPI_ISL_766820	A/Mali/20018/2020	2020-03-02	Africa
EPI_ISL_766820	A/Mali/20018/2020	2020-03-02	Africa
EPI_ISL_766824	A/Mali/0048/2020	2020-03-10	Africa
EPI_ISL_766824	A/Mali/0048/2020	2020-03-10	Africa
EPI_ISL_766825	A/Mali/20052/2020	2020-03-11	Africa
EPI_ISL_766825	A/Mali/20052/2020	2020-03-11	Africa
EPI_ISL_766826	A/Mali/0026/2020	2020-03-16	Africa
EPI_ISL_766826	A/Mali/0026/2020	2020-03-16	Africa
EPI_ISL_766827	A/Mali/20092/2020	2020-03-17	Africa
EPI_ISL_766827	A/Mali/20092/2020	2020-03-17	Africa
EPI_ISL_766828	A/Mali/20051/2020	2020-02-26	Africa
EPI_ISL_766828	A/Mali/20051/2020	2020-02-26	Africa
EPI_ISL_766829	A/Mali/20042/2020	2020-03-04	Africa
EPI_ISL_766829	A/Mali/20042/2020	2020-03-04	Africa
EPI_ISL_766830	A/Mali/20020/2020	2020-03-05	Africa
EPI_ISL_766830	A/Mali/20020/2020	2020-03-05	Africa
EPI_ISL_766832	A/Mali/20077/2020	2020-03-10	Africa
EPI_ISL_766832	A/Mali/20077/2020	2020-03-10	Africa
EPI_ISL_766833	A/Mali/20025/2020	2020-03-16	Africa
EPI_ISL_766833	A/Mali/20025/2020	2020-03-16	Africa
EPI_ISL_766836	A/Mali/20053/2020	2020-02-25	Africa
EPI_ISL_766836	A/Mali/20053/2020	2020-02-25	Africa
EPI_ISL_766839	A/Mali/20060/2020	2020-03-02	Africa
EPI_ISL_766839	A/Mali/20060/2020	2020-03-02	Africa
EPI_ISL_766841	A/Mali/0046/2020	2020-03-05	Africa
EPI_ISL_766841	A/Mali/0046/2020	2020-03-05	Africa
EPI_ISL_766843	A/Mali/20019/2020	2020-03-03	Africa
EPI_ISL_766843	A/Mali/20019/2020	2020-03-03	Africa
EPI_ISL_732321	A/Tunisia/3442/2020	2020-03-06	Africa
EPI_ISL_732322	A/Tunisia/3666/2020	2020-03-11	Africa
EPI_ISL_882807	A/Togo/771/2020	2020-10-16	Africa
EPI_ISL_882807	A/Togo/771/2020	2020-10-16	Africa
EPI_ISL_882808	A/Togo/827/2020	2020-10-02	Africa
EPI_ISL_882808	A/Togo/827/2020	2020-10-02	Africa
EPI_ISL_882872	A/Togo/771/2020	2020-10-16	Africa
EPI_ISL_882872	A/Togo/771/2020	2020-10-16	Africa
EPI_ISL_906784	A/South_Africa/0339/2020	2020-01-10	Africa
EPI_ISL_906784	A/South_Africa/0339/2020	2020-01-10	Africa
EPI_ISL_959655	A/Cote_d'Ivoire/2850/2020	2020-11-24	Africa
EPI_ISL_959655	A/Cote_d'Ivoire/2850/2020	2020-11-24	Africa
EPI_ISL_959656	A/Cote_d'Ivoire/2940/2020	2020-11-29	Africa
EPI_ISL_959656	A/Cote_d'Ivoire/2940/2020	2020-11-29	Africa
EPI_ISL_959658	A/Ghana/2170/2020	2020-11-17	Africa
EPI_ISL_959658	A/Ghana/2170/2020	2020-11-17	Africa
EPI_ISL_959659	A/Ghana/2180/2020	2020-11-17	Africa
EPI_ISL_959659	A/Ghana/2180/2020	2020-11-17	Africa
EPI_ISL_984696	A/Cote_d'Ivoire/2462/2020	2020-10-22	Africa
EPI_ISL_984696	A/Cote_d'Ivoire/2462/2020	2020-10-22	Africa
EPI_ISL_984697	A/Cote_d'Ivoire/2866/2020	2020-11-26	Africa
EPI_ISL_984697	A/Cote_d'Ivoire/2866/2020	2020-11-26	Africa
EPI_ISL_984699	A/Cote_d'Ivoire/2195/2020	2020-10-10	Africa
EPI_ISL_984699	A/Cote_d'Ivoire/2195/2020	2020-10-10	Africa
EPI_ISL_984700	A/Cote_d'Ivoire/2116/2020	2020-10-06	Africa
EPI_ISL_984700	A/Cote_d'Ivoire/2116/2020	2020-10-06	Africa
EPI_ISL_984709	A/Ghana/2287/2020	2020-11-23	Africa
EPI_ISL_984709	A/Ghana/2287/2020	2020-11-23	Africa
EPI_ISL_984710	A/Cote_d'Ivoire/2738/2020	2020-11-19	Africa
EPI_ISL_984710	A/Cote_d'Ivoire/2738/2020	2020-11-19	Africa
EPI_ISL_984711	A/Cote_d'Ivoire/2733/2020	2020-11-18	Africa
EPI_ISL_984711	A/Cote_d'Ivoire/2733/2020	2020-11-18	Africa
EPI_ISL_984712	A/Cote_d'Ivoire/2732/2020	2020-11-18	Africa
EPI_ISL_984712	A/Cote_d'Ivoire/2732/2020	2020-11-18	Africa
EPI_ISL_984713	A/Cote_d'Ivoire/2554/2020	2020-11-06	Africa
EPI_ISL_984713	A/Cote_d'Ivoire/2554/2020	2020-11-06	Africa
EPI_ISL_984714	A/Cote_d'Ivoire/2320/2020	2020-10-16	Africa
EPI_ISL_984714	A/Cote_d'Ivoire/2320/2020	2020-10-16	Africa
EPI_ISL_984715	A/Cote_d'Ivoire/2940/2020	2020-11-29	Africa
EPI_ISL_984715	A/Cote_d'Ivoire/2940/2020	2020-11-29	Africa
EPI_ISL_996008	A/Cote_d'Ivoire/2320/2020	2020-10-16	Africa
EPI_ISL_996008	A/Cote_d'Ivoire/2320/2020	2020-10-16	Africa
EPI_ISL_996009	A/Cote_d'Ivoire/2554/2020	2020-11-06	Africa
EPI_ISL_996009	A/Cote_d'Ivoire/2554/2020	2020-11-06	Africa
EPI_ISL_996010	A/Cote_d'Ivoire/2732/2020	2020-11-18	Africa
EPI_ISL_996010	A/Cote_d'Ivoire/2732/2020	2020-11-18	Africa
EPI_ISL_996012	A/Cote_d'Ivoire/2738/2020	2020-11-19	Africa
EPI_ISL_996012	A/Cote_d'Ivoire/2738/2020	2020-11-19	Africa
EPI_ISL_996013	A/Cote_d'Ivoire/2740/2020	2020-11-19	Africa
EPI_ISL_996013	A/Cote_d'Ivoire/2740/2020	2020-11-19	Africa
EPI_ISL_996015	A/Cote_d'Ivoire/2861/2020	2020-11-28	Africa
EPI_ISL_996015	A/Cote_d'Ivoire/2861/2020	2020-11-28	Africa
EPI_ISL_996017	A/Cote_d'Ivoire/2866/2020	2020-11-26	Africa
EPI_ISL_996017	A/Cote_d'Ivoire/2866/2020	2020-11-26	Africa
EPI_ISL_996019	A/Cote_d'Ivoire/2940/2020	2020-11-29	Africa
EPI_ISL_996019	A/Cote_d'Ivoire/2940/2020	2020-11-29	Africa
EPI_ISL_996020	A/Dakar/01/2020	2020-11-02	Africa
EPI_ISL_996020	A/Dakar/01/2020	2020-11-02	Africa
EPI_ISL_996021	A/Dakar/02/2020	2020-10-21	Africa
EPI_ISL_996021	A/Dakar/02/2020	2020-10-21	Africa
EPI_ISL_996022	A/Dakar/03/2020	2020-10-18	Africa
EPI_ISL_996022	A/Dakar/03/2020	2020-10-18	Africa
EPI_ISL_996023	A/Dakar/10B/2020	2020-10-16	Africa
EPI_ISL_996023	A/Dakar/10B/2020	2020-10-16	Africa
EPI_ISL_1296297	A/Nigeria/4970/2020	2020-11-10	Africa
EPI_ISL_1296297	A/Nigeria/4970/2020	2020-11-10	Africa
EPI_ISL_1296298	A/Nigeria/4976/2020	2020-11-11	Africa
EPI_ISL_1296298	A/Nigeria/4976/2020	2020-11-11	Africa
EPI_ISL_1296301	A/Nigeria/5059/2020	2020-11-30	Africa
EPI_ISL_1296301	A/Nigeria/5059/2020	2020-11-30	Africa
EPI_ISL_1296304	A/Nigeria/4995/2020	2020-11-17	Africa
EPI_ISL_1296304	A/Nigeria/4995/2020	2020-11-17	Africa
EPI_ISL_1296305	A/Nigeria/4959/2020	2020-11-05	Africa
EPI_ISL_1296305	A/Nigeria/4959/2020	2020-11-05	Africa
EPI_ISL_1296308	A/Congo/559/2020	2020-12-15	Africa
EPI_ISL_1296308	A/Congo/559/2020	2020-12-15	Africa
EPI_ISL_1296309	A/Congo/19/2021	2021-01-12	Africa
EPI_ISL_1296309	A/Congo/19/2021	2021-01-12	Africa
EPI_ISL_1296310	A/Congo/560/2020	2020-12-15	Africa
EPI_ISL_1296310	A/Congo/560/2020	2020-12-15	Africa
EPI_ISL_1296311	A/Congo/23/2021	2021-01-06	Africa
EPI_ISL_1296311	A/Congo/23/2021	2021-01-06	Africa
EPI_ISL_1296312	A/Congo/543/2020	2020-11-12	Africa
EPI_ISL_1296312	A/Congo/543/2020	2020-11-12	Africa
EPI_ISL_1296314	A/Congo/07/2021	2021-01-04	Africa
EPI_ISL_1296314	A/Congo/07/2021	2021-01-04	Africa
EPI_ISL_1296315	A/Congo/15/2021	2021-01-05	Africa
EPI_ISL_1296315	A/Congo/15/2021	2021-01-05	Africa
EPI_ISL_1296317	A/Congo/44/2021	2021-01-12	Africa
EPI_ISL_1296317	A/Congo/44/2021	2021-01-12	Africa
EPI_ISL_1367567	A/Niger/8749/2021	2021-01-14	Africa
EPI_ISL_1367567	A/Niger/8749/2021	2021-01-14	Africa
EPI_ISL_1367571	A/Niger/7852/2020	2020-03-02	Africa
EPI_ISL_1367571	A/Niger/7852/2020	2020-03-02	Africa
EPI_ISL_1367578	A/Niger/7870/2020	2020-03-09	Africa
EPI_ISL_1367578	A/Niger/7870/2020	2020-03-09	Africa
EPI_ISL_1367584	A/Niger/8776/2021	2021-01-20	Africa
EPI_ISL_1367584	A/Niger/8776/2021	2021-01-20	Africa
EPI_ISL_1367585	A/Niger/7868/2020	2020-03-09	Africa
EPI_ISL_1367585	A/Niger/7868/2020	2020-03-09	Africa
EPI_ISL_1367586	A/Niger/7870/2020	2020-03-09	Africa
EPI_ISL_1367586	A/Niger/7870/2020	2020-03-09	Africa
EPI_ISL_1367587	A/Niger/8635/2020	2020-12-28	Africa
EPI_ISL_1367587	A/Niger/8635/2020	2020-12-28	Africa
EPI_ISL_1367588	A/Niger/8749/2021	2021-01-14	Africa
EPI_ISL_1367588	A/Niger/8749/2021	2021-01-14	Africa
EPI_ISL_1367589	A/Niger/8590/2020	2020-12-10	Africa
EPI_ISL_1367589	A/Niger/8590/2020	2020-12-10	Africa
EPI_ISL_1367590	A/Niger/8773/2021	2021-01-19	Africa
EPI_ISL_1367590	A/Niger/8773/2021	2021-01-19	Africa
EPI_ISL_1367591	A/Niger/8609/2020	2020-12-22	Africa
EPI_ISL_1367591	A/Niger/8609/2020	2020-12-22	Africa
EPI_ISL_1367592	A/Niger/7845/2020	2020-03-02	Africa
EPI_ISL_1367592	A/Niger/7845/2020	2020-03-02	Africa
EPI_ISL_1367593	A/Niger/8581/2020	2020-12-10	Africa
EPI_ISL_1367593	A/Niger/8581/2020	2020-12-10	Africa
EPI_ISL_1367594	A/Niger/7852/2020	2020-03-02	Africa
EPI_ISL_1367594	A/Niger/7852/2020	2020-03-02	Africa
EPI_ISL_1519296	A/Cameroon/1292/2020	2020-02-12	Africa
EPI_ISL_1519296	A/Cameroon/1292/2020	2020-02-12	Africa
EPI_ISL_1519328	A/Cameroon/16950/2020	2020-10-28	Africa
EPI_ISL_1519328	A/Cameroon/16950/2020	2020-10-28	Africa
EPI_ISL_1519345	A/Cameroon/16967/2020	2020-11-07	Africa
EPI_ISL_1519345	A/Cameroon/16967/2020	2020-11-07	Africa
EPI_ISL_1519352	A/Cameroon/16984/2020	2020-11-25	Africa
EPI_ISL_1519352	A/Cameroon/16984/2020	2020-11-25	Africa
EPI_ISL_1519353	A/Cameroon/16995/2020	2020-12-15	Africa
EPI_ISL_1519353	A/Cameroon/16995/2020	2020-12-15	Africa
EPI_ISL_1519354	A/Cameroon/16996/2020	2020-12-15	Africa
EPI_ISL_1519354	A/Cameroon/16996/2020	2020-12-15	Africa
EPI_ISL_1519359	A/Dakar/01/2020	2020-11-02	Africa
EPI_ISL_1519359	A/Dakar/01/2020	2020-11-02	Africa
EPI_ISL_1519367	A/Dakar/02/2020	2020-10-21	Africa
EPI_ISL_1519367	A/Dakar/02/2020	2020-10-21	Africa
EPI_ISL_1519376	A/Dakar/03/2020	2020-10-18	Africa
EPI_ISL_1519376	A/Dakar/03/2020	2020-10-18	Africa
EPI_ISL_1519402	A/Dakar/10B/2020	2020-10-16	Africa
EPI_ISL_1519402	A/Dakar/10B/2020	2020-10-16	Africa
EPI_ISL_1647861	A/Niger/8776/2021	2021-01-20	Africa
EPI_ISL_1647861	A/Niger/8776/2021	2021-01-20	Africa
EPI_ISL_1647862	A/Niger/7845/2020	2020-03-02	Africa
EPI_ISL_1647862	A/Niger/7845/2020	2020-03-02	Africa
EPI_ISL_1647863	A/Niger/7868/2020	2020-03-09	Africa
EPI_ISL_1647863	A/Niger/7868/2020	2020-03-09	Africa
EPI_ISL_1732519	A/Mali/20048/2020	2020-02-26	Africa
EPI_ISL_1732519	A/Mali/20048/2020	2020-02-26	Africa
EPI_ISL_1732520	A/Mali/20027/2020	2020-03-04	Africa
EPI_ISL_1732520	A/Mali/20027/2020	2020-03-04	Africa
EPI_ISL_2625811	A/Togo/0377/2021	2021-04-01	Africa
EPI_ISL_2625811	A/Togo/0377/2021	2021-04-01	Africa
EPI_ISL_2625812	A/Togo/0089/2021	2021-02-12	Africa
EPI_ISL_2625812	A/Togo/0089/2021	2021-02-12	Africa
EPI_ISL_2625813	A/Togo/0232/2021	2021-03-01	Africa
EPI_ISL_2625813	A/Togo/0232/2021	2021-03-01	Africa
EPI_ISL_2625814	A/Togo/0237/2021	2021-03-03	Africa
EPI_ISL_2625814	A/Togo/0237/2021	2021-03-03	Africa
EPI_ISL_2625815	A/Togo/0084/2021	2021-02-09	Africa
EPI_ISL_2625815	A/Togo/0084/2021	2021-02-09	Africa
EPI_ISL_2918651	A/Kenya/121/2021	2021-03-16	Africa
EPI_ISL_2918651	A/Kenya/121/2021	2021-03-16	Africa
EPI_ISL_2918652	A/Kenya/111/2021	2021-02-18	Africa
EPI_ISL_2918652	A/Kenya/111/2021	2021-02-18	Africa
EPI_ISL_2918653	A/Kenya/120/2021	2021-03-16	Africa
EPI_ISL_2918653	A/Kenya/120/2021	2021-03-16	Africa
EPI_ISL_2918654	A/Kenya/103/2021	2021-01-29	Africa
EPI_ISL_2918654	A/Kenya/103/2021	2021-01-29	Africa
EPI_ISL_2918655	A/Kenya/108/2021	2021-02-12	Africa
EPI_ISL_2918655	A/Kenya/108/2021	2021-02-12	Africa
EPI_ISL_2918656	A/Kenya/105/2021	2021-02-08	Africa
EPI_ISL_2918656	A/Kenya/105/2021	2021-02-08	Africa
EPI_ISL_2918657	A/Kenya/101/2021	2021-01-15	Africa
EPI_ISL_2918657	A/Kenya/101/2021	2021-01-15	Africa
EPI_ISL_2918659	A/Kenya/117/2021	2021-03-03	Africa
EPI_ISL_2918659	A/Kenya/117/2021	2021-03-03	Africa
EPI_ISL_2918660	A/Kenya/122/2021	2021-03-22	Africa
EPI_ISL_2918660	A/Kenya/122/2021	2021-03-22	Africa
EPI_ISL_2918661	A/Kenya/119/2021	2021-03-09	Africa
EPI_ISL_2918661	A/Kenya/119/2021	2021-03-09	Africa
EPI_ISL_2918662	A/Kenya/118/2021	2021-03-09	Africa
EPI_ISL_2918662	A/Kenya/118/2021	2021-03-09	Africa
EPI_ISL_2918663	A/Kenya/110/2021	2021-02-16	Africa
EPI_ISL_2918663	A/Kenya/110/2021	2021-02-16	Africa
EPI_ISL_2918664	A/Kenya/102/2021	2021-01-27	Africa
EPI_ISL_2918664	A/Kenya/102/2021	2021-01-27	Africa
EPI_ISL_2918665	A/Kenya/113/2021	2021-02-18	Africa
EPI_ISL_2918665	A/Kenya/113/2021	2021-02-18	Africa
EPI_ISL_2918666	A/Kenya/106/2021	2021-02-10	Africa
EPI_ISL_2918666	A/Kenya/106/2021	2021-02-10	Africa
EPI_ISL_2918667	A/Kenya/104/2021	2021-02-08	Africa
EPI_ISL_2918667	A/Kenya/104/2021	2021-02-08	Africa
EPI_ISL_2918668	A/Kenya/116/2021	2021-03-03	Africa
EPI_ISL_2918668	A/Kenya/116/2021	2021-03-03	Africa
EPI_ISL_2918669	A/Kenya/107/2021	2021-02-12	Africa
EPI_ISL_2918669	A/Kenya/107/2021	2021-02-12	Africa
EPI_ISL_2918670	A/Kenya/109/2021	2021-02-15	Africa
EPI_ISL_2918670	A/Kenya/109/2021	2021-02-15	Africa
EPI_ISL_2918671	A/Kenya/114/2021	2021-02-20	Africa
EPI_ISL_2918671	A/Kenya/114/2021	2021-02-20	Africa
EPI_ISL_2932738	A/Cameroon/16996/2020	2020-12-15	Africa
EPI_ISL_2932738	A/Cameroon/16996/2020	2020-12-15	Africa
EPI_ISL_2932739	A/Egypt/7113/2019	2019-12-21	Africa
EPI_ISL_2932739	A/Egypt/7113/2019	2019-12-21	Africa
EPI_ISL_3085357	A/Kenya/123/2021	2021-03-29	Africa
EPI_ISL_3085357	A/Kenya/123/2021	2021-03-29	Africa
EPI_ISL_3184699	A/Kenya/108/2021	2021-02-12	Africa
EPI_ISL_3184699	A/Kenya/108/2021	2021-02-12	Africa
EPI_ISL_3184700	A/Kenya/118/2021	2021-03-09	Africa
EPI_ISL_3184700	A/Kenya/118/2021	2021-03-09	Africa
EPI_ISL_3184701	A/Kenya/101/2021	2021-01-15	Africa
EPI_ISL_3184701	A/Kenya/101/2021	2021-01-15	Africa
EPI_ISL_3184702	A/Kenya/103/2021	2021-01-29	Africa
EPI_ISL_3184702	A/Kenya/103/2021	2021-01-29	Africa
EPI_ISL_3184703	A/Kenya/111/2021	2021-02-18	Africa
EPI_ISL_3184703	A/Kenya/111/2021	2021-02-18	Africa
EPI_ISL_3184704	A/Kenya/106/2021	2021-02-10	Africa
EPI_ISL_3184704	A/Kenya/106/2021	2021-02-10	Africa
EPI_ISL_3184705	A/Kenya/102/2021	2021-01-27	Africa
EPI_ISL_3184705	A/Kenya/102/2021	2021-01-27	Africa
EPI_ISL_3534322	A/Cote_D'Ivoire/1692/2021	2021-05-22	Africa
EPI_ISL_3534322	A/Cote_D'Ivoire/1692/2021	2021-05-22	Africa
EPI_ISL_3534323	A/Cote_D'Ivoire/2058/2021	2021-06-15	Africa
EPI_ISL_3534323	A/Cote_D'Ivoire/2058/2021	2021-06-15	Africa
EPI_ISL_3534324	A/Cote_D'Ivoire/1879/2021	2021-06-07	Africa
EPI_ISL_3534324	A/Cote_D'Ivoire/1879/2021	2021-06-07	Africa
EPI_ISL_4005751	A/Ghana/1344/2021	2021-07-05	Africa
EPI_ISL_4005751	A/Ghana/1344/2021	2021-07-05	Africa
EPI_ISL_4005753	A/Ghana/1352/2021	2021-07-08	Africa
EPI_ISL_4005753	A/Ghana/1352/2021	2021-07-08	Africa
EPI_ISL_4005760	A/Ghana/1948/2021	2021-07-26	Africa
EPI_ISL_4005760	A/Ghana/1948/2021	2021-07-26	Africa
EPI_ISL_5365794	A/Ghana/1344/2021	2021-07-05	Africa
EPI_ISL_5365794	A/Ghana/1344/2021	2021-07-05	Africa
EPI_ISL_6760984	A/Dakar/03/2020	2020-10-18	Africa
EPI_ISL_6760984	A/Dakar/03/2020	2020-10-18	Africa
EPI_ISL_6760981	A/Dakar/01/2020	2020-11-02	Africa
EPI_ISL_6760981	A/Dakar/01/2020	2020-11-02	Africa
EPI_ISL_6760983	A/Dakar/02/2020	2020-10-21	Africa
EPI_ISL_6760983	A/Dakar/02/2020	2020-10-21	Africa
EPI_ISL_7257440	A/Kenya/151/2021	2021-09-14	Africa
EPI_ISL_7257440	A/Kenya/151/2021	2021-09-14	Africa
EPI_ISL_7257448	A/Kenya/140/2021	2021-09-03	Africa
EPI_ISL_7257448	A/Kenya/140/2021	2021-09-03	Africa
EPI_ISL_7257472	A/Kenya/149/2021	2021-09-10	Africa
EPI_ISL_7257472	A/Kenya/149/2021	2021-09-10	Africa
EPI_ISL_7257488	A/Kenya/152/2021	2021-09-14	Africa
EPI_ISL_7257488	A/Kenya/152/2021	2021-09-14	Africa
EPI_ISL_7257507	A/Kenya/139/2021	2021-09-03	Africa
EPI_ISL_7257507	A/Kenya/139/2021	2021-09-03	Africa
EPI_ISL_7257529	A/Kenya/147/2021	2021-09-10	Africa
EPI_ISL_7257529	A/Kenya/147/2021	2021-09-10	Africa
EPI_ISL_7257548	A/Kenya/142/2021	2021-09-07	Africa
EPI_ISL_7257548	A/Kenya/142/2021	2021-09-07	Africa
EPI_ISL_7257566	A/Kenya/144/2021	2021-09-09	Africa
EPI_ISL_7257566	A/Kenya/144/2021	2021-09-09	Africa
EPI_ISL_7257580	A/Kenya/141/2021	2021-09-03	Africa
EPI_ISL_7257580	A/Kenya/141/2021	2021-09-03	Africa
EPI_ISL_7257594	A/Kenya/138/2021	2021-09-02	Africa
EPI_ISL_7257594	A/Kenya/138/2021	2021-09-02	Africa
EPI_ISL_7257613	A/Kenya/150/2021	2021-09-13	Africa
EPI_ISL_7257613	A/Kenya/150/2021	2021-09-13	Africa
EPI_ISL_7257629	A/Kenya/146/2021	2021-09-10	Africa
EPI_ISL_7257629	A/Kenya/146/2021	2021-09-10	Africa
EPI_ISL_7257636	A/Kenya/143/2021	2021-09-08	Africa
EPI_ISL_7257636	A/Kenya/143/2021	2021-09-08	Africa
EPI_ISL_7257651	A/Kenya/148/2021	2021-09-10	Africa
EPI_ISL_7257651	A/Kenya/148/2021	2021-09-10	Africa
EPI_ISL_7257660	A/Kenya/145/2021	2021-09-09	Africa
EPI_ISL_7257660	A/Kenya/145/2021	2021-09-09	Africa
EPI_ISL_7257674	A/Kenya/153/2021	2021-09-14	Africa
EPI_ISL_7257674	A/Kenya/153/2021	2021-09-14	Africa
EPI_ISL_7342941	A/SouthAfrica/PET19861/2021	2021-10-04	Africa
EPI_ISL_7342941	A/SouthAfrica/PET19861/2021	2021-10-04	Africa
EPI_ISL_7587888	A/SouthAfrica/PET20194/2021	2021-08-19	Africa
EPI_ISL_7587888	A/SouthAfrica/PET20194/2021	2021-08-19	Africa
EPI_ISL_7589003	A/SouthAfrica/PET20337/2021	2021-09-10	Africa
EPI_ISL_7589003	A/SouthAfrica/PET20337/2021	2021-09-10	Africa
EPI_ISL_7602443	A/Nigeria/6075/2021	2021-06-17	Africa
EPI_ISL_7602443	A/Nigeria/6075/2021	2021-06-17	Africa
EPI_ISL_7622861	A/SouthAfrica/PET20454/2021	2021-09-27	Africa
EPI_ISL_7622861	A/SouthAfrica/PET20454/2021	2021-09-27	Africa
EPI_ISL_7623044	A/SouthAfrica/PET20555/2021	2021-10-04	Africa
EPI_ISL_7623044	A/SouthAfrica/PET20555/2021	2021-10-04	Africa
EPI_ISL_7623046	A/SouthAfrica/PET20706/2021	2021-10-08	Africa
EPI_ISL_7623046	A/SouthAfrica/PET20706/2021	2021-10-08	Africa
EPI_ISL_8557749	A/Niger/9035/2021	2021-02-23	Africa
EPI_ISL_8557749	A/Niger/9035/2021	2021-02-23	Africa
EPI_ISL_8557750	A/Niger/9036/2021	2021-02-23	Africa
EPI_ISL_8557750	A/Niger/9036/2021	2021-02-23	Africa
EPI_ISL_8557752	A/Niger/9834/2021	2021-09-16	Africa
EPI_ISL_8557752	A/Niger/9834/2021	2021-09-16	Africa
EPI_ISL_8636635	A/Niger/8902/2021	2021-02-11	Africa
EPI_ISL_8636635	A/Niger/8902/2021	2021-02-11	Africa
EPI_ISL_8636636	A/Kenya/154/2021	2021-09-15	Africa
EPI_ISL_8636636	A/Kenya/154/2021	2021-09-15	Africa
EPI_ISL_8636638	A/Niger/8782/2021	2021-01-21	Africa
EPI_ISL_8636638	A/Niger/8782/2021	2021-01-21	Africa
EPI_ISL_8636639	A/Niger/8716/2021	2021-01-07	Africa
EPI_ISL_8636639	A/Niger/8716/2021	2021-01-07	Africa
EPI_ISL_8636640	A/Niger/8811/2021	2021-01-28	Africa
EPI_ISL_8636640	A/Niger/8811/2021	2021-01-28	Africa
EPI_ISL_8636641	A/Niger/8801/2021	2021-01-26	Africa
EPI_ISL_8636641	A/Niger/8801/2021	2021-01-26	Africa
EPI_ISL_8636643	A/Niger/8854/2021	2021-02-02	Africa
EPI_ISL_8636643	A/Niger/8854/2021	2021-02-02	Africa
EPI_ISL_8636644	A/Niger/9703/2021	2021-08-20	Africa
EPI_ISL_8636644	A/Niger/9703/2021	2021-08-20	Africa
EPI_ISL_8636647	A/Niger/9821/2021	2021-09-16	Africa
EPI_ISL_8636647	A/Niger/9821/2021	2021-09-16	Africa
EPI_ISL_8636648	A/Niger/8892/2021	2021-02-04	Africa
EPI_ISL_8636648	A/Niger/8892/2021	2021-02-04	Africa
EPI_ISL_8636652	A/Niger/9838/2021	2021-09-16	Africa
EPI_ISL_8636652	A/Niger/9838/2021	2021-09-16	Africa
EPI_ISL_8636653	A/Niger/9835/2021	2021-09-16	Africa
EPI_ISL_8636653	A/Niger/9835/2021	2021-09-16	Africa
EPI_ISL_8808393	A/Niger/8801/2021	2021-01-26	Africa
EPI_ISL_8808392	A/Niger/8892/2021	2021-02-04	Africa
EPI_ISL_8808392	A/Niger/8892/2021	2021-02-04	Africa
EPI_ISL_8808393	A/Niger/8801/2021	2021-01-26	Africa
EPI_ISL_9140482	A/Cameroon/8639/2021	2021-11-04	Africa
EPI_ISL_9140482	A/Cameroon/8639/2021	2021-11-04	Africa
EPI_ISL_9140491	A/Toamasina/13669/2021	2021-12-15	Africa
EPI_ISL_9140491	A/Toamasina/13669/2021	2021-12-15	Africa
EPI_ISL_9388922	A/Ethiopia/1014/2021	2021-08-24	Africa
EPI_ISL_9388922	A/Ethiopia/1014/2021	2021-08-24	Africa
EPI_ISL_9388923	A/Ethiopia/2493/2021	2021-07-08	Africa
EPI_ISL_9388923	A/Ethiopia/2493/2021	2021-07-08	Africa
EPI_ISL_9388924	A/Ethiopia/4014/2021	2021-09-02	Africa
EPI_ISL_9388924	A/Ethiopia/4014/2021	2021-09-02	Africa
EPI_ISL_9388925	A/Ethiopia/4042/2021	2021-09-13	Africa
EPI_ISL_9388925	A/Ethiopia/4042/2021	2021-09-13	Africa
EPI_ISL_9388926	A/Ethiopia/2505/2021	2021-09-02	Africa
EPI_ISL_9388926	A/Ethiopia/2505/2021	2021-09-02	Africa
EPI_ISL_9388929	A/Ethiopia/4004/2021	2021-08-26	Africa
EPI_ISL_9388929	A/Ethiopia/4004/2021	2021-08-26	Africa
EPI_ISL_9388933	A/Ethiopia/2575/2021	2021-11-22	Africa
EPI_ISL_9388933	A/Ethiopia/2575/2021	2021-11-22	Africa
EPI_ISL_9388937	A/Ethiopia/1016/2021	2021-03-21	Africa
EPI_ISL_9388937	A/Ethiopia/1016/2021	2021-03-21	Africa
EPI_ISL_9388941	A/Ethiopia/4011/2021	2021-09-02	Africa
EPI_ISL_9388941	A/Ethiopia/4011/2021	2021-09-02	Africa
EPI_ISL_9388945	A/Ethiopia/0609/2021	2021-11-17	Africa
EPI_ISL_9388945	A/Ethiopia/0609/2021	2021-11-17	Africa
EPI_ISL_9388949	A/Ethiopia/1475/2021	2021-11-21	Africa
EPI_ISL_9388949	A/Ethiopia/1475/2021	2021-11-21	Africa
EPI_ISL_9388953	A/Ethiopia/3994/2021	2021-08-11	Africa
EPI_ISL_9388953	A/Ethiopia/3994/2021	2021-08-11	Africa
EPI_ISL_9388957	A/Ethiopia/4023/2021	2021-09-02	Africa
EPI_ISL_9388957	A/Ethiopia/4023/2021	2021-09-02	Africa
EPI_ISL_9388961	A/Ethiopia/1025/2021	2021-03-28	Africa
EPI_ISL_9388961	A/Ethiopia/1025/2021	2021-03-28	Africa
EPI_ISL_9388966	A/Ethiopia/4007/2021	2021-09-02	Africa
EPI_ISL_9388966	A/Ethiopia/4007/2021	2021-09-02	Africa
EPI_ISL_9388967	A/Ethiopia/4055/2021	2021-09-29	Africa
EPI_ISL_9388967	A/Ethiopia/4055/2021	2021-09-29	Africa
EPI_ISL_9388969	A/Ethiopia/1048/2021	2021-04-26	Africa
EPI_ISL_9388969	A/Ethiopia/1048/2021	2021-04-26	Africa
EPI_ISL_9388974	A/Ethiopia/0603/2021	2021-11-15	Africa
EPI_ISL_9388974	A/Ethiopia/0603/2021	2021-11-15	Africa
EPI_ISL_9388978	A/Ethiopia/1045/2021	2021-11-14	Africa
EPI_ISL_9388978	A/Ethiopia/1045/2021	2021-11-14	Africa
EPI_ISL_9346199	A/Ethiopia/2524/2021	2021-09-30	Africa
EPI_ISL_9346199	A/Ethiopia/2524/2021	2021-09-30	Africa
EPI_ISL_9346200	A/Ethiopia/0433/2021	2021-09-06	Africa
EPI_ISL_9346200	A/Ethiopia/0433/2021	2021-09-06	Africa
EPI_ISL_9388981	A/Ethiopia/1055/2021	2021-11-25	Africa
EPI_ISL_9388981	A/Ethiopia/1055/2021	2021-11-25	Africa
EPI_ISL_9346201	A/Ethiopia/2573/2021	2021-11-17	Africa
EPI_ISL_9346201	A/Ethiopia/2573/2021	2021-11-17	Africa
EPI_ISL_9388991	A/Ethiopia/4006/2021	2021-09-02	Africa
EPI_ISL_9388991	A/Ethiopia/4006/2021	2021-09-02	Africa
EPI_ISL_9388994	A/Ethiopia/4040/2021	2021-09-07	Africa
EPI_ISL_9388994	A/Ethiopia/4040/2021	2021-09-07	Africa
EPI_ISL_9388998	A/Ethiopia/1185/2021	2021-09-21	Africa
EPI_ISL_9388998	A/Ethiopia/1185/2021	2021-09-21	Africa
EPI_ISL_9389002	A/Ethiopia/0018/2021	2021-08-02	Africa
EPI_ISL_9389002	A/Ethiopia/0018/2021	2021-08-02	Africa
EPI_ISL_9390601	A/Togo/1018/2021	2021-09-27	Africa
EPI_ISL_9390601	A/Togo/1018/2021	2021-09-27	Africa
EPI_ISL_9390602	A/Togo/0890/2021	2021-09-09	Africa
EPI_ISL_9390602	A/Togo/0890/2021	2021-09-09	Africa
EPI_ISL_9390603	A/Togo/0998/2021	2021-09-25	Africa
EPI_ISL_9390603	A/Togo/0998/2021	2021-09-25	Africa
EPI_ISL_9390605	A/Togo/0982/2021	2021-09-24	Africa
EPI_ISL_9390605	A/Togo/0982/2021	2021-09-24	Africa
EPI_ISL_9390606	A/Togo/0855/2021	2021-09-08	Africa
EPI_ISL_9390606	A/Togo/0855/2021	2021-09-08	Africa
EPI_ISL_9390607	A/Togo/0924/2021	2021-09-17	Africa
EPI_ISL_9390607	A/Togo/0924/2021	2021-09-17	Africa
EPI_ISL_9390608	A/Togo/0880/2021	2021-09-08	Africa
EPI_ISL_9390608	A/Togo/0880/2021	2021-09-08	Africa
EPI_ISL_9390609	A/Togo/1003/2021	2021-09-25	Africa
EPI_ISL_9390609	A/Togo/1003/2021	2021-09-25	Africa
EPI_ISL_9390610	A/Togo/0966/2021	2021-09-21	Africa
EPI_ISL_9390610	A/Togo/0966/2021	2021-09-21	Africa
EPI_ISL_9390612	A/Togo/0828/2021	2021-09-02	Africa
EPI_ISL_9390612	A/Togo/0828/2021	2021-09-02	Africa
EPI_ISL_9390613	A/Togo/1009/2021	2021-09-27	Africa
EPI_ISL_9390613	A/Togo/1009/2021	2021-09-27	Africa
EPI_ISL_9390615	A/Togo/1006/2021	2021-09-26	Africa
EPI_ISL_9390615	A/Togo/1006/2021	2021-09-26	Africa
EPI_ISL_9390616	A/Togo/0991/2021	2021-09-24	Africa
EPI_ISL_9390616	A/Togo/0991/2021	2021-09-24	Africa
EPI_ISL_9390617	A/Togo/0853/2021	2021-09-06	Africa
EPI_ISL_9390617	A/Togo/0853/2021	2021-09-06	Africa
EPI_ISL_9390618	A/Togo/0902/2021	2021-09-10	Africa
EPI_ISL_9390618	A/Togo/0902/2021	2021-09-10	Africa
EPI_ISL_9390619	A/Togo/0936/2021	2021-09-17	Africa
EPI_ISL_9390620	A/Togo/0955/2021	2021-09-18	Africa
EPI_ISL_9390620	A/Togo/0955/2021	2021-09-18	Africa
EPI_ISL_9390621	A/Togo/5321/2021	2021-07-13	Africa
EPI_ISL_9390621	A/Togo/5321/2021	2021-07-13	Africa
EPI_ISL_9390622	A/Togo/0988/2021	2021-09-24	Africa
EPI_ISL_9390622	A/Togo/0988/2021	2021-09-24	Africa
EPI_ISL_9390624	A/Togo/0821/2021	2021-09-01	Africa
EPI_ISL_9390624	A/Togo/0821/2021	2021-09-01	Africa
EPI_ISL_9390626	A/Togo/0946/2021	2021-09-17	Africa
EPI_ISL_9390626	A/Togo/0946/2021	2021-09-17	Africa
EPI_ISL_9390627	A/Togo/0968/2021	2021-09-21	Africa
EPI_ISL_9390627	A/Togo/0968/2021	2021-09-21	Africa
EPI_ISL_9401954	A/Blida/90977/2021	2021-11-22	Africa
EPI_ISL_9401954	A/Blida/90977/2021	2021-11-22	Africa
EPI_ISL_9401971	A/South_Africa/R15599/2021	2021-10-26	Africa
EPI_ISL_9401971	A/South_Africa/R15599/2021	2021-10-26	Africa
EPI_ISL_9401972	A/Mahajanga/12520/2021	2021-11-18	Africa
EPI_ISL_9401972	A/Mahajanga/12520/2021	2021-11-18	Africa
EPI_ISL_9401973	A/Mahajanga/12604/2021	2021-11-25	Africa
EPI_ISL_9401973	A/Mahajanga/12604/2021	2021-11-25	Africa
EPI_ISL_9401974	A/Nosy_Be/13357/2021	2021-12-06	Africa
EPI_ISL_9401974	A/Nosy_Be/13357/2021	2021-12-06	Africa
EPI_ISL_9401975	A/Nosy_Be/13359/2021	2021-12-06	Africa
EPI_ISL_9401975	A/Nosy_Be/13359/2021	2021-12-06	Africa
EPI_ISL_9401976	A/Mahajanga/13264/2021	2021-12-10	Africa
EPI_ISL_9401976	A/Mahajanga/13264/2021	2021-12-10	Africa
EPI_ISL_9402012	A/Algiers/92675/2021	2021-11-29	Africa
EPI_ISL_9402012	A/Algiers/92675/2021	2021-11-29	Africa
EPI_ISL_9402013	A/Blida/93748/2021	2021-12-05	Africa
EPI_ISL_9402013	A/Blida/93748/2021	2021-12-05	Africa
EPI_ISL_9402014	A/Eph_Blida/97875/2021	2021-12-21	Africa
EPI_ISL_9402014	A/Eph_Blida/97875/2021	2021-12-21	Africa
EPI_ISL_9402030	A/South_Africa/R14774/2021	2021-10-07	Africa
EPI_ISL_9402030	A/South_Africa/R14774/2021	2021-10-07	Africa
EPI_ISL_9402031	A/South_Africa/R16482/2021	2021-10-18	Africa
EPI_ISL_9402031	A/South_Africa/R16482/2021	2021-10-18	Africa
EPI_ISL_9402032	A/South_Africa/R15449/2021	2021-10-21	Africa
EPI_ISL_9402032	A/South_Africa/R15449/2021	2021-10-21	Africa
EPI_ISL_9402228	A/South_Africa/R14408/2021	2021-09-20	Africa
EPI_ISL_9402228	A/South_Africa/R14408/2021	2021-09-20	Africa
EPI_ISL_9402230	A/South_Africa/R15681/2021	2021-10-26	Africa
EPI_ISL_9402230	A/South_Africa/R15681/2021	2021-10-26	Africa
EPI_ISL_9402243	A/South_Africa/R13867/2021	2021-09-16	Africa
EPI_ISL_9402243	A/South_Africa/R13867/2021	2021-09-16	Africa
EPI_ISL_9402251	A/South_Africa/R12902/2021	2021-08-27	Africa
EPI_ISL_9402251	A/South_Africa/R12902/2021	2021-08-27	Africa
EPI_ISL_9402252	A/South_Africa/R13526/2021	2021-09-07	Africa
EPI_ISL_9402252	A/South_Africa/R13526/2021	2021-09-07	Africa
EPI_ISL_9402254	A/South_Africa/R13807/2021	2021-09-13	Africa
EPI_ISL_9402254	A/South_Africa/R13807/2021	2021-09-13	Africa
EPI_ISL_9533500	A/South_Africa/R14962/2021	2021-10-12	Africa
EPI_ISL_9533500	A/South_Africa/R14962/2021	2021-10-12	Africa
EPI_ISL_9593268	A/South_Africa/R15599/2021	2021-10-26	Africa
EPI_ISL_9593268	A/South_Africa/R15599/2021	2021-10-26	Africa
EPI_ISL_9627664	A/Mahajanga/12820/2021	2021-12-01	Africa
EPI_ISL_9627664	A/Mahajanga/12820/2021	2021-12-01	Africa
EPI_ISL_9627665	A/Mahajanga/13001/2021	2021-12-03	Africa
EPI_ISL_9627665	A/Mahajanga/13001/2021	2021-12-03	Africa
EPI_ISL_9627666	A/Mahajanga/12995/2021	2021-12-06	Africa
EPI_ISL_9627666	A/Mahajanga/12995/2021	2021-12-06	Africa
EPI_ISL_9627667	A/Nosy_Be/13357/2021	2021-12-06	Africa
EPI_ISL_9627667	A/Nosy_Be/13357/2021	2021-12-06	Africa
EPI_ISL_9627669	A/Nosy_Be/13359/2021	2021-12-06	Africa
EPI_ISL_9627669	A/Nosy_Be/13359/2021	2021-12-06	Africa
EPI_ISL_9627670	A/Nosy_Be/13360/2021	2021-12-07	Africa
EPI_ISL_9627670	A/Nosy_Be/13360/2021	2021-12-07	Africa
EPI_ISL_9627671	A/Toamasina/13669/2021	2021-12-15	Africa
EPI_ISL_9627671	A/Toamasina/13669/2021	2021-12-15	Africa
EPI_ISL_9713657	A/South_Africa/16017/2021	2021-11-04	Africa
EPI_ISL_9713657	A/South_Africa/16017/2021	2021-11-04	Africa
EPI_ISL_9713658	A/South_Africa/13923/2021	2021-09-15	Africa
EPI_ISL_9713658	A/South_Africa/13923/2021	2021-09-15	Africa
EPI_ISL_9713659	A/South_Africa/13804/2021	2021-09-14	Africa
EPI_ISL_9713659	A/South_Africa/13804/2021	2021-09-14	Africa
EPI_ISL_9713660	A/South_Africa/14437/2021	2021-09-29	Africa
EPI_ISL_9713660	A/South_Africa/14437/2021	2021-09-29	Africa
EPI_ISL_9713661	A/South_Africa/12067/2021	2021-08-13	Africa
EPI_ISL_9713661	A/South_Africa/12067/2021	2021-08-13	Africa
EPI_ISL_9713662	A/South_Africa/13327/2021	2021-09-06	Africa
EPI_ISL_9713662	A/South_Africa/13327/2021	2021-09-06	Africa
EPI_ISL_9713663	A/South_Africa/16464/2021	2021-10-28	Africa
EPI_ISL_9713663	A/South_Africa/16464/2021	2021-10-28	Africa
EPI_ISL_9713666	A/South_Africa/15283/2021	2021-10-19	Africa
EPI_ISL_9713666	A/South_Africa/15283/2021	2021-10-19	Africa
EPI_ISL_9842659	A/Mahajanga/12760/2021	2021-11-30	Africa
EPI_ISL_9842659	A/Mahajanga/12760/2021	2021-11-30	Africa
EPI_ISL_9842666	A/Mahajanga/13255/2021	2021-12-09	Africa
EPI_ISL_9842666	A/Mahajanga/13255/2021	2021-12-09	Africa
EPI_ISL_10826376	A/Togo/0928/2021	2021-09-19	Africa
EPI_ISL_10826376	A/Togo/0928/2021	2021-09-19	Africa
EPI_ISL_9390619	A/Togo/0936/2021	2021-09-17	Africa
EPI_ISL_10826380	A/Kenya/104/2022	2021-12-14	Africa
EPI_ISL_10826380	A/Kenya/104/2022	2021-12-14	Africa
EPI_ISL_10826383	A/Kenya/107/2022	2021-12-21	Africa
EPI_ISL_10826383	A/Kenya/107/2022	2021-12-21	Africa
EPI_ISL_10826384	A/Kenya/106/2022	2021-12-20	Africa
EPI_ISL_10826384	A/Kenya/106/2022	2021-12-20	Africa
EPI_ISL_10826390	A/Kenya/102/2022	2021-12-09	Africa
EPI_ISL_10826390	A/Kenya/102/2022	2021-12-09	Africa
EPI_ISL_10826393	A/Kenya/101/2022	2021-12-02	Africa
EPI_ISL_10826393	A/Kenya/101/2022	2021-12-02	Africa
EPI_ISL_10826395	A/Kenya/105/2022	2021-12-14	Africa
EPI_ISL_10826395	A/Kenya/105/2022	2021-12-14	Africa
EPI_ISL_10826396	A/Kenya/108/2022	2021-12-14	Africa
EPI_ISL_10826396	A/Kenya/108/2022	2021-12-14	Africa
EPI_ISL_10826403	A/Kenya/103/2022	2021-12-10	Africa
EPI_ISL_10826403	A/Kenya/103/2022	2021-12-10	Africa
EPI_ISL_10827397	A/Ethiopia/3985/2021	2021-08-13	Africa
EPI_ISL_10827397	A/Ethiopia/3985/2021	2021-08-13	Africa
EPI_ISL_10828372	A/Kenya/109/2022	2021-12-16	Africa
EPI_ISL_10828372	A/Kenya/109/2022	2021-12-16	Africa
EPI_ISL_10828384	A/Kenya/110/2022	2021-12-03	Africa
EPI_ISL_10828384	A/Kenya/110/2022	2021-12-03	Africa
EPI_ISL_10828540	A/Niger/10209/2021	2021-12-14	Africa
EPI_ISL_10828540	A/Niger/10209/2021	2021-12-14	Africa
EPI_ISL_10828548	A/Niger/10307/2022	2022-01-06	Africa
EPI_ISL_10828548	A/Niger/10307/2022	2022-01-06	Africa
EPI_ISL_10828549	A/Niger/10322/2022	2022-01-06	Africa
EPI_ISL_10828549	A/Niger/10322/2022	2022-01-06	Africa
EPI_ISL_10828550	A/Niger/10111/2021	2021-11-25	Africa
EPI_ISL_10828550	A/Niger/10111/2021	2021-11-25	Africa
EPI_ISL_10828551	A/Niger/10188/2021	2021-12-10	Africa
EPI_ISL_10828551	A/Niger/10188/2021	2021-12-10	Africa
EPI_ISL_10828552	A/Niger/10289/2022	2022-01-13	Africa
EPI_ISL_10828552	A/Niger/10289/2022	2022-01-13	Africa
EPI_ISL_10828561	A/Niger/10380/2022	2022-01-12	Africa
EPI_ISL_10828561	A/Niger/10380/2022	2022-01-12	Africa
EPI_ISL_10828573	A/Niger/10238/2021	2021-12-21	Africa
EPI_ISL_10828573	A/Niger/10238/2021	2021-12-21	Africa
EPI_ISL_10828585	A/Niger/10021/2021	2021-11-04	Africa
EPI_ISL_10828585	A/Niger/10021/2021	2021-11-04	Africa
EPI_ISL_10828595	A/Niger/10136/2021	2021-11-26	Africa
EPI_ISL_10828595	A/Niger/10136/2021	2021-11-26	Africa
EPI_ISL_10910072	A/South_Africa/13327/2021	2021-06-09	Africa
EPI_ISL_10910072	A/South_Africa/13327/2021	2021-06-09	Africa
EPI_ISL_10910073	A/South_Africa/16017/2021	2021-04-11	Africa
EPI_ISL_10910073	A/South_Africa/16017/2021	2021-04-11	Africa
EPI_ISL_11496527	A/Zambia/0153/2021	2021-06-25	Africa
EPI_ISL_11496527	A/Zambia/0153/2021	2021-06-25	Africa
EPI_ISL_11496530	A/Zambia/0161/2021	2021-07-15	Africa
EPI_ISL_11496530	A/Zambia/0161/2021	2021-07-15	Africa
EPI_ISL_11496532	A/Zambia/0305/2021	2021-04-05	Africa
EPI_ISL_11496532	A/Zambia/0305/2021	2021-04-05	Africa
EPI_ISL_11496537	A/Mozambique/4654/2022	2022-02-14	Africa
EPI_ISL_11496537	A/Mozambique/4654/2022	2022-02-14	Africa
EPI_ISL_11496545	A/Zambia/0116/2021	2021-06-16	Africa
EPI_ISL_11496545	A/Zambia/0116/2021	2021-06-16	Africa
EPI_ISL_11496548	A/Zambia/0114/2021	2021-07-01	Africa
EPI_ISL_11496548	A/Zambia/0114/2021	2021-07-01	Africa
EPI_ISL_11496553	A/Mozambique/2518/2021	2021-12-28	Africa
EPI_ISL_11496553	A/Mozambique/2518/2021	2021-12-28	Africa
EPI_ISL_11496556	A/Zambia/0172/2021	2021-07-15	Africa
EPI_ISL_11496556	A/Zambia/0172/2021	2021-07-15	Africa
EPI_ISL_11496564	A/Zambia/0159/2021	2021-02-09	Africa
EPI_ISL_11496564	A/Zambia/0159/2021	2021-02-09	Africa
EPI_ISL_11496567	A/Zambia/0133/2021	2021-07-14	Africa
EPI_ISL_11496567	A/Zambia/0133/2021	2021-07-14	Africa
EPI_ISL_11496568	A/Zambia/0125/2021	2021-07-01	Africa
EPI_ISL_11496568	A/Zambia/0125/2021	2021-07-01	Africa
EPI_ISL_11496575	A/Mozambique/9700/2021	2021-12-12	Africa
EPI_ISL_11496575	A/Mozambique/9700/2021	2021-12-12	Africa
EPI_ISL_11496578	A/Zambia/0443/2021	2021-11-12	Africa
EPI_ISL_11496578	A/Zambia/0443/2021	2021-11-12	Africa
EPI_ISL_11496583	A/Zambia/0188/2021	2021-02-22	Africa
EPI_ISL_11496583	A/Zambia/0188/2021	2021-02-22	Africa
EPI_ISL_11496584	A/Zambia/0170/2021	2021-04-28	Africa
EPI_ISL_11496584	A/Zambia/0170/2021	2021-04-28	Africa
EPI_ISL_11496585	A/Mozambique/0253/2021	2021-12-26	Africa
EPI_ISL_11496585	A/Mozambique/0253/2021	2021-12-26	Africa
EPI_ISL_11496587	A/Zambia/0166/2021	2021-06-21	Africa
EPI_ISL_11496587	A/Zambia/0166/2021	2021-06-21	Africa
EPI_ISL_11496589	A/Zambia/0049/2021	2021-01-19	Africa
EPI_ISL_11496589	A/Zambia/0049/2021	2021-01-19	Africa
EPI_ISL_11496592	A/Togo/1069/2021	2021-10-04	Africa
EPI_ISL_11496592	A/Togo/1069/2021	2021-10-04	Africa
EPI_ISL_11496594	A/Togo/1289/2021	2021-10-23	Africa
EPI_ISL_11496594	A/Togo/1289/2021	2021-10-23	Africa
EPI_ISL_11496596	A/Togo/1149/2021	2021-10-13	Africa
EPI_ISL_11496596	A/Togo/1149/2021	2021-10-13	Africa
EPI_ISL_11496599	A/Togo/1250/2021	2021-10-19	Africa
EPI_ISL_11496599	A/Togo/1250/2021	2021-10-19	Africa
EPI_ISL_11496601	A/Togo/1166/2021	2021-10-14	Africa
EPI_ISL_11496601	A/Togo/1166/2021	2021-10-14	Africa
EPI_ISL_11496604	A/Togo/1138/2021	2021-10-11	Africa
EPI_ISL_11496604	A/Togo/1138/2021	2021-10-11	Africa
EPI_ISL_11496607	A/Togo/1165/2021	2021-10-14	Africa
EPI_ISL_11496607	A/Togo/1165/2021	2021-10-14	Africa
EPI_ISL_11496609	A/Togo/1246/2021	2021-10-20	Africa
EPI_ISL_11496609	A/Togo/1246/2021	2021-10-20	Africa
EPI_ISL_11496612	A/Togo/1123/2021	2021-10-13	Africa
EPI_ISL_11496612	A/Togo/1123/2021	2021-10-13	Africa
EPI_ISL_11496617	A/Togo/1094/2021	2021-10-08	Africa
EPI_ISL_11496617	A/Togo/1094/2021	2021-10-08	Africa
EPI_ISL_11496623	A/Togo/1096/2021	2021-10-08	Africa
EPI_ISL_11496623	A/Togo/1096/2021	2021-10-08	Africa
EPI_ISL_11496626	A/Togo/1090/2021	2021-10-08	Africa
EPI_ISL_11496626	A/Togo/1090/2021	2021-10-08	Africa
EPI_ISL_11496631	A/Togo/1519/2021	2021-11-14	Africa
EPI_ISL_11496631	A/Togo/1519/2021	2021-11-14	Africa
EPI_ISL_11496657	A/Togo/1081/2021	2021-10-07	Africa
EPI_ISL_11496657	A/Togo/1081/2021	2021-10-07	Africa
EPI_ISL_11496675	A/Togo/1126/2021	2021-10-16	Africa
EPI_ISL_11496675	A/Togo/1126/2021	2021-10-16	Africa
EPI_ISL_11496680	A/Togo/1359/2021	2021-10-29	Africa
EPI_ISL_11496680	A/Togo/1359/2021	2021-10-29	Africa
EPI_ISL_11496683	A/Togo/1411/2021	2021-11-01	Africa
EPI_ISL_11496683	A/Togo/1411/2021	2021-11-01	Africa
EPI_ISL_11496688	A/Togo/1653/2021	2021-11-24	Africa
[truncated: 70,046 more rows]
